# Supplementary material for: Cytokine expression and cytokine‐mediated cell–cell communication during skeletal muscle regeneration revealed by integrative analysis of single‐cell RNA sequencing data
Source: J Cell Commun Signal. 2024 Dec 4;18(4):e12055. doi: 10.1002/ccs3.12055 (PMC11647049; doi:10.1002/ccs3.12055)
Supplement: Supplementary file 2 — Supplementary Table S1 [file CCS3-18-e12055-s004.xlsx]

## Sheet: Marker genes
Macrophages	Itgam, Csfr1, Adgre1
FAPs	Pdgfra, Dcn, Ly6a, Ly6e
Endothelial cells	Pecam1, Ptprb, Kdr
B cells	Cd19, Cd74, Ptprc, Ms4a1
MuSCs	Pax7, Myod1, Vcam1
Neutrophils	Cd14, Cxcr2, S100a8
T cells	Cd28, Cd3d, Cd8a, Cd3g
Mature skeletal muscles	Ckm, Tnnc2
Smooth muslce cells	Myl9, Rgs5
Tenocytes	Tnmd, Scx
Glial cells	Plp1, Kcna1, Mbp
