# Supplementary material for: Cytokine expression and cytokine‐mediated cell–cell communication during skeletal muscle regeneration revealed by integrative analysis of single‐cell RNA sequencing data
Source: J Cell Commun Signal. 2024 Dec 4;18(4):e12055. doi: 10.1002/ccs3.12055 (PMC11647049; doi:10.1002/ccs3.12055)
Supplement: Supplementary file 3 — Supplementary Table S2 [file CCS3-18-e12055-s001.xlsx]

## Sheet: Data_source
Data	Time points	Source
SRR10275413	0 dpi	Oprescu SN et al., 2020
SRR8602275	0 dpi	Dell’Orso et al., 2019
SRR8602276	0 dpi	Dell’Orso et al., 2019
SRR10870296	0 dpi	De Micheli et al., 2020
SRR10870297	0 dpi	De Micheli et al., 2020
SRR10870298	0 dpi	De Micheli et al., 2020
SRR10275415	2 dpi	Oprescu SN et al., 2020
SRR10870299	2 dpi	De Micheli et al., 2020
SRR10870300	2 dpi	De Micheli et al., 2020
SRR10275417	5 dpi	Oprescu SN et al., 2020
SRR10870301	5 dpi	De Micheli et al., 2020
SRR10870302	5 dpi	De Micheli et al., 2020
SRR10870303	5 dpi	De Micheli et al., 2020
SRR10870304	7 dpi	De Micheli et al., 2020
SRR10870305	7 dpi	De Micheli et al., 2020
