# Supplementary material for: Cytokine expression and cytokine‐mediated cell–cell communication during skeletal muscle regeneration revealed by integrative analysis of single‐cell RNA sequencing data
Source: J Cell Commun Signal. 2024 Dec 4;18(4):e12055. doi: 10.1002/ccs3.12055 (PMC11647049; doi:10.1002/ccs3.12055)
Supplement: Supplementary file 4 — Supplementary Table S3 [file CCS3-18-e12055-s002.xlsx]

## Sheet: 1. all cytokines
Bmp1
Bmp2
Bmp3
Bmp4
Bmp5
Bmp6
Bmp7
Bmp8a
Bmp8b
Ccl1
Ccl2
Ccl3
Ccl4
Ccl5
Ccl6
Ccl7
Ccl8
Ccl9
Ccl11
Ccl12
Ccl17
Ccl19
Ccl20
Ccl21a
Ccl21b
Ccl22
Ccl24
Ccl25
Ccl26
Ccl27a
Ccl28
Cd40lg
Cd70
Cklf
Clcf1
Cmtm3
Cmtm5
Cmtm7
Cmtm8
Crlf1
Crlf2
Csf1
Csf2
Csf3
Ctf1
Ctf2
C1qtnf4
Areg
Cx3cl1
Cxcl1
Cxcl2
Cxcl3
Cxcl5
Cxcl9
Cxcl10
Cxcl11
Cxcl12
Cxcl13
Cxcl14
Cxcl16
Cxcl17
Aimp1
Alkal1
Alkal2
Ebi3
Edn1
Epo
Fam3b
Fasl
Fgf2
Flt3l
Grem1
Grem2
Gpi1
Gdf3
Gdf5
Gdf6
Gdf9
Gdf10
Gdf11
Gdf15
Gm13272
Gm13283
Ifnab
Ifnb1
Ifng
Ifnk
Ifnz
Il1a
Il1b
Il1rn
Il2
Il4
Il5
Il6
Il7
Il10
Il11
Il12a
Il12b
Il13
Il15
Il16
Il17a
Il17b
Il17c
Il17d
Il17f
Il18
Il19
Il23a
Il27
Il31
Il33
Il34
Il36a
Il36g
Inha
Inhba
Inhbb
Inhbc
Inhbe
Kitl
Lefty1
Lif
Lta
Ltb
Mif
Msmp
Mstn
Nampt
Ndp
Nodal
Osm
Pf4
Pglyrp1
Ppbp
Scg2
Scgb3a1
Sectm1a
Slurp1
Spp1
Tafa5
Tgfb1
Tgfb2
Tgfb3
Thpo
Timp1
Tnf
Tnfsf4
Tnfsf8
Tnfsf9
Tnfsf10
Tnfsf11
Tnfsf12
Tnfsf13
Tnfsf13b
Tnfsf14
Tnfsf15
Tnfsf18
Tslp
Vegfa
Wnt1
Wnt2
Wnt2b
Wnt4
Wnt5a
Wnt5b
Wnt6
Wnt7a
Wnt7b
Wnt8b
Wnt9a
Wnt10a
Wnt10b
Bmp15
Wnt11
Wnt16
Xcl1
Grn
Hmgb1
Igf1
Igf2
Fgf1
Fgf2
Fgf4
Fgf5
Fgf6
Fgf6
Fgf7
Fgf8
Fgf9
Fgf10
Fgf11
Fgf12
Fgf13
Fgf14
Fgf15
Fgf16
Fgf17
Fgf18
Fgf20
Fgf21
Fgf22
Fgf23
Ccn1
Ccn2
Ccn3
Ccn4
Ccn5
Ccn6
Ngf
Amh
Gdnf
Nrtn
Artn
Pspn
Gdf1
Egf
Tgfa
Btc
Hbegf
Ereg
Nrg1
Nrg2
Nrg3
Nrg4
Pdgfa
Pdgfb
Pdgfc
Pdgfd
Vegfb
Vegfc
Vegfd
Pgf
Ins1
Ins2
Apln
Dhh
Ihh
Shh
Ccl27b
Gh
Prl
Eda
Klk1b4
Adipoq
Retn
Angptl1
Angptl2
Angptl7
Angptl4
Angptl3
Angpt1
Angpt2
Mdk
Ptn
Postn
Agt
Grp
Nmb
Kng1
Kng2
C3
C4a
C4b
Hc
Cck
Edn2
Edn3
Gal
Galp
Ghrl
Kiss1
Pomc
Nmu
Nms
Npff
Npy
Ppy
Pyy
Npb
Npw
Nts
Pdyn
Penk
Hcrt
Oxt
Sst
Cort
Tac1
Tac4
Tac2
Uts2
Avp
Prlh
Try5
Ctsg
F2
Gzma
Prss2
Try4
Try10
Plg
Pmch
Prok1
Prok2
Adcyap1
Vip
Nppa
Nppb
Nppc
Gcg
Gip
Fshb
Cga
Lhb
Tshb
Bdnf
Hgf
Ntf3
Ntf5
Sema3a
Sema3b
Sema3c
Sema3d
Sema3f
Sema3g
Sema3e
Anxa1
Apela
Crh
Enho
Gas6
Ghrh
Gnrh1
Guca2a
Guca2b
Insl3
Insl5
Lep
Lgals9
Nps
Npvf
Ostn
Pros1
Psap
Pth
Pth2
Pthlh
Qrfp
Rarres2
Rln1
Rln3
Saa2
Scgb3a2
Sct
Slurp2
Btla
Trh
Ucn
Ucn2
Ucn3
Uts2b
Bag6
Klk6
Klk5
Klk4
Klk1
Klk14
Klk7
Klk8
Adm
Calca
Calcb
Iapp
Proc
Tafa4
Ptprs
Slitrk1
Slitrk2
Slitrk3
Slitrk4
Slitrk5
Slitrk6
Igfbp3
Rbp4
Slit1
Slit2
Tulp1
Tulp2
Tub
Plau

## Sheet: 2. % cell expressing
	All cells combined	MuScs	FAPs	Macrophages	T cells	B cells	Neutrophils	Smooth muscle cells	Endothelial cells	Tenocytes	Mature skeletal muscles	Glial cells
Bmp1	19.509	38.8193	67.865	1.94321	0.539707	1.38793	0.757077	16.7966	7.18427	39.5613	2.0649	12.7199
Bmp2	6.55356	3.10843	22.8281	1.19479	0.462606	0.786491	0.427913	17.0366	1.87371	21.407	0.737463	0.67659
Bmp3	0.960745	0.0722892	3.0897	0.0402739	0	0	0.0329164	0.119976	0.0207039	15.885	0.0983284	0.135318
Bmp4	6.91949	9.39759	21.5455	0.308766	0.154202	0.208189	0.658328	6.23875	8.98551	19.9697	1.08161	2.30041
Bmp5	10.7412	0.674699	41.8968	0.379246	0.115652	0.300717	0.36208	40.3719	0.455487	38.1997	1.86824	1.75913
Bmp6	12.4524	27.6145	12.9273	1.56732	0.462606	0.370113	1.15207	28.4943	48.5611	22.7685	0.983284	20.1624
Bmp7	1.58084	0.216867	6.1098	0.104041	3.27679	0.323849	0.0658328	0.119976	0.0931677	3.1014	0.344149	2.84168
Bmp8a	2.41384	5.10843	5.1052	1.51698	0.848111	0.740227	0.230415	3.4793	1.92547	2.6475	0.0491642	0.135318
Bmp8b	0.085163	0.337349	0.1453	0.0536985	0.0385505	0.0462642	0.0329164	0.119976	0.0414079	0.0756	0	0
Ccl1	0.0532269	0	0.00632	0.0100685	1.19507	0.0925283	0	0	0.010352	0	0	0
Ccl2	27.501	9.06024	24.8626	48.4595	2.54433	10.8952	14.977	17.0366	3.46791	17.7761	1.17994	6.35995
Ccl3	21.7445	3.46988	1.5543	41.7304	11.488	14.9202	78.7031	0.779844	1.52174	0.7564	0.442478	0.541272
Ccl4	21.3945	4.24096	2.4768	39.2704	18.8126	27.8973	62.9361	1.31974	1.52174	1.059	0.688299	0.811908
Ccl5	6.88756	4	2.1482	7.18217	57.1318	19.9861	1.57999	0.659868	0.962733	1.3616	0.491642	0.541272
Ccl6	31.6753	3.42169	2.4136	68.4488	2.31303	37.0576	32.0276	1.55969	1.96687	1.3616	0.589971	0.541272
Ccl7	22.8157	6.36145	31.7875	36.1693	2.27448	7.33287	8.88743	2.75945	1.71843	13.1619	1.17994	2.43572
Ccl8	13.5303	4.12048	20.465	21.2411	1.73477	3.05344	1.64582	1.0198	1.22153	3.7821	0.688299	0.405954
Ccl9	30.8343	4.57831	5.0104	66.6163	2.42868	36.8263	15.0099	0.659868	1.75983	2.0424	0.737463	0.811908
Ccl11	16.672	2.89157	71.795	1.13774	0.385505	1.04094	0.625411	19.976	1.64596	2.8744	3.294	4.87145
Ccl12	8.19162	1.15663	0.7898	19.3315	0.655359	1.2954	1.8104	0.239952	0.776398	0.6808	0.294985	0.135318
Ccl17	0.224884	0.313253	0.1453	0.144315	0.077101	1.75804	0.0987492	0.119976	0.0310559	0.3026	0	0
Ccl19	2.86361	6.12048	9.4712	0.389314	0.192753	0.462642	0.164582	3.4793	0.227743	12.2542	0.491642	0.135318
Ccl20	0.0518962	0	0.2022	0.0167808	0.0385505	0	0.0329164	0	0	0	0	0
Ccl21a	0.461743	2.16867	0.3728	0.258424	0.154202	0.0462642	1.18499	0.719856	0.548654	0.3026	0.245821	0.67659
Ccl21b	0.0226214	0	0	0.0402739	0	0	0.0658328	0	0.0207039	0	0	0.135318
Ccl22	0.795742	0.0481928	0.0948	0.385958	0.115652	10.5482	0.0658328	0.059988	0.0310559	0	0.0491642	0
Ccl24	3.19894	0.337349	0.2022	7.67217	0.077101	0.416378	0.658328	0.179964	0.227743	0.2269	0.147493	0.135318
Ccl25	8.46174	11.5181	10.2609	10.3907	4.31766	6.03747	3.09414	7.25855	4.02692	7.1104	2.16323	6.22463
Ccl26	0.0186294	0.0240964	0	0.04363	0	0	0	0	0	0	0	0
Ccl27a	2.62808	6.07229	5.3327	1.22835	0.77101	0.948415	0.197498	2.81944	1.11801	6.2784	7.81711	6.63058
Ccl28	0.110446	0.216867	0.1769	0.0939723	0.0385505	0.0693963	0.0658328	0.059988	0.0621118	0.1513	0.0983284	0.135318
Cd40lg	0.288756	0	0.019	0.0268492	6.93909	0.532038	0.0329164	0	0.0207039	0	0	0
Cd70	0.302063	0.361446	0.2275	0.198013	0.385505	1.34166	0.197498	0.479904	0.258799	0.2269	0	0.947226
Cklf	18.2116	11.3976	8.3086	31.9607	12.2976	22.3687	14.187	7.19856	4.14079	6.4297	0.491642	5.81867
Clcf1	3.89355	15.759	3.4372	3.15143	9.56052	7.58732	1.64582	1.4997	0.662526	5.1437	0.147493	0.405954
Cmtm3	33.1617	24.1928	48.2972	44.0764	1.50347	22.2993	4.47663	20.9958	11.8427	30.938	1.67158	8.66035
Cmtm5	0.461743	0.26506	0.0379	0.110753	0	0.0462642	0	0.29994	0.10352	0	0.0491642	37.7537
Cmtm7	41.5343	32.4578	33.4239	64.3979	29.2213	48.1379	29.2956	14.3971	9.28571	28.2148	4.12979	8.79567
Cmtm8	6.73985	2.6747	2.2493	2.55403	0.385505	4.04811	2.27123	25.3749	32.1014	0.7564	1.03245	3.7889
Crlf1	7.29474	32.2169	23.719	0.369177	0.231303	0.370113	0.164582	1.43971	0.496894	10.0605	0.688299	4.73613
Crlf2	36.2741	16.6506	16.3897	60.2262	19.121	50.0578	23.9961	20.9958	21.5321	12.4054	1.32743	2.70636
Csf1	18.8969	11.9036	49.2892	6.79621	1.61912	2.5214	63.9566	12.7175	11.3665	30.6354	1.81908	4.73613
Csf2	0.107784	0.0240964	0.1074	0.0234931	1.88897	0	0	0	0.0517598	0	0.0983284	0
Csf3	1.24285	0.120482	0.2338	2.09424	0.0385505	0.138793	3.32456	0.839832	1.49068	0.1513	0	0
Ctf1	1.06587	5.15663	1.8892	0.208082	0	0.0925283	0.0987492	0.539892	0.134576	5.2194	5.85054	1.21786
Ctf2	0.260812	1.03614	0.5497	0.0839039	0	0	0.0329164	0.839832	0.196687	0.5295	0	0
C1qtnf4	1.76181	3.49398	2.9633	0.187945	1.00231	0.277585	0.0329164	3.53929	0.900621	8.2451	14.4051	9.06631
Areg	1.83633	3.44578	0.4549	2.5104	4.74171	5.96808	0.625411	0.179964	0.10352	0.1513	0.0983284	0
Cx3cl1	2.96341	3.49398	6.2994	0.251712	0.424056	1.71177	0.394997	8.15837	7.17391	5.5976	0.147493	0.947226
Cxcl1	20.6001	23.2289	54.7672	9.41066	2.04318	4.46449	12.0474	31.8536	15.4244	22.5416	2.7532	7.84844
Cxcl2	25.0153	5.78313	10.084	43.3548	3.7394	12.4451	89.7959	5.27894	5.32091	3.6309	0.786627	2.16509
Cxcl3	5.81637	0.433735	1.0931	11.3069	0.231303	1.52672	23.6669	0	0.15528	0.2269	0.0491642	0.135318
Cxcl5	2.1171	0.433735	5.5854	1.84253	0.077101	1.08721	2.36998	0.179964	0.10352	0.2269	0.0491642	0.270636
Cxcl9	6.25948	3.37349	12.2449	2.3728	0.462606	3.46981	0.888743	11.6377	15.5901	1.2859	0.294985	0.947226
Cxcl10	11.1111	12.0482	15.6442	11.4948	7.4017	7.67985	8.78868	10.3779	8.74741	5.2194	0.688299	7.71313
Cxcl11	0.460413	0.457831	0.3033	0.547053	0	0.55517	0.230415	0.059988	0.341615	0	0	6.90122
Cxcl12	28.9661	8.26506	68.5221	4.2791	1.69622	2.05876	2.43581	88.8422	73.1263	30.1815	3.09735	12.3139
Cxcl13	0.834331	1.10843	3.3866	0.117465	0.077101	0.0693963	0	0	0.0207039	0	0.0983284	0.135318
Cxcl14	15.8683	4.36145	52.9412	7.80642	1.65767	2.84525	2.76498	2.63947	2.01863	32.9803	2.99902	7.17185
Cxcl16	36.6574	6.48193	24.9321	65.4752	1.92753	51.6771	13.1995	6.71866	8.17805	15.4312	1.03245	1.62382
Cxcl17	0.215569	0.313253	0.2211	0.224862	0	0.0693963	0.0658328	0.29994	0.320911	0.4539	0	0
Aimp1	37.0858	59.7831	38.9208	44.4187	23.2845	40.6199	7.17577	25.7349	16.5217	30.0303	41.0029	21.6509
Alkal1	0.0705256	0.168675	0.1137	0.0604108	0	0.0925283	0.0329164	0.059988	0.0207039	0.0756	0.0491642	0
Alkal2	1.56221	0.192771	5.3958	0.08726	0.154202	0.0925283	0.0329164	14.757	0.207039	0.3026	0.147493	0.541272
Ebi3	7.17232	0.53012	0.1769	13.3206	0.809561	16.3081	20.079	0.119976	0.279503	0.3026	0.0983284	0
Edn1	2.6853	1.10843	4.3091	0.939723	0.0385505	0.393245	1.97498	9.95801	7.71222	0.7564	0.294985	0.67659
Epo	0.472389	0.385542	0.6129	0.409451	0.231303	0.370113	0.36208	1.13977	0.641822	0.3782	0	0.135318
Fam3b	0.102462	0.0481928	0.0379	0.104041	0.154202	0.763359	0	0	0.010352	0	0	0
Fasl	0.875582	0.144578	0.1516	0.120822	20.7402	0.624566	0.164582	0.239952	0.15528	0.0756	0	0.270636
Fgf2	4.51364	2.0241	18.6327	0.385958	0.154202	0.416378	0.197498	1.4997	0.144928	9.4554	1.27827	3.51827
Flt3l	5.31337	2.21687	9.6544	4.01396	12.0278	5.50544	0.625411	6.59868	3.95445	6.4297	0.540806	2.70636
Grem1	0.114438	0.192771	0.4044	0.0302054	0	0.0231321	0	0	0	0.3026	0	0
Grem2	1.05788	0.0963855	2.9317	0.0604108	0.0385505	0	0.0658328	0	0.0517598	22.466	0.196657	0
Gpi1	55.7192	64.1687	48.8595	68.573	44.7186	63.4976	20.2765	52.2496	36.8219	38.8048	67.5025	28.4168
Gdf3	6.86361	1.39759	0.4865	16.3445	0.655359	1.36479	0.855826	0.359928	0.445135	0.1513	0	0
Gdf5	0.00399202	0	0.00632	0.00335616	0	0	0	0.059988	0	0	0	0
Gdf6	0.195609	1.44578	0.5244	0.00335616	0	0	0	0.059988	0.0207039	0	0	0
Gdf9	1.49568	2.09639	2.2493	1.6613	0.346955	1.50359	0.559579	1.37972	0.424431	1.5129	0.196657	0.947226
Gdf10	1.99867	0.0722892	8.9594	0.0839039	0	0.0925283	0	0.959808	0.196687	0.9077	0.196657	0.135318
Gdf11	1.4012	4.93976	3.3298	0.214794	0.963763	0.300717	0.0987492	6.4787	0.745342	1.6641	0.245821	1.21786
Gdf15	11.9175	4.55422	2.5716	25.0906	0.424056	3.28476	11.2903	8.21836	2.30849	1.059	0.393314	0.811908
Gm13272	0.0332668	0.120482	0.1074	0.00335616	0	0	0	0.119976	0	0	0	0
Gm13283	0.0212908	0.0240964	0.0442	0.0167808	0	0	0	0.119976	0.010352	0	0	0
Ifnab	0.0133067	0.0963855	0.0253	0	0	0	0	0	0.0207039	0	0	0
Ifnb1	0.0425815	0	0.00632	0.0973285	0	0	0.0329164	0	0.010352	0	0	0
Ifng	0.628077	0.120482	0.0821	0.0839039	14.919	0.879019	0	0.059988	0.010352	0.0756	0.0491642	0
Ifnk	0.0133067	0	0.0126	0.00335616	0.0385505	0	0	0.059988	0.0310559	0.0756	0	0.135318
Ifnz	0.0199601	0.0481928	0.0569	0.00671231	0.0385505	0.0231321	0	0	0	0	0	0
Il1a	5.10845	0.216867	0.12	8.48436	0.077101	1.68864	39.0718	0.059988	0.186335	0.0756	0.0491642	0
Il1b	22.7372	2.6747	2.0471	38.6629	1.58057	53.4582	85.813	1.13977	1.25259	1.2103	0.393314	1.21786
Il1rn	17.9295	1.87952	0.9857	34.9208	0.77101	10.502	73.4694	0.179964	1.14907	0.8321	0.147493	0.135318
Il2	0.787758	0.385542	0.7392	1.17801	1.42637	0.948415	0.329164	0	0.113872	0.5295	0.0491642	0.135318
Il4	0.183633	0.192771	0.2527	0.147671	0.77101	0.138793	0.164582	0.359928	0.0724638	0	0.0491642	0.135318
Il5	0.0984697	0.0722892	0.0695	0.0268492	1.65767	0.0231321	0	0.179964	0.0414079	0	0.0491642	0
Il6	8.12109	1.9759	24.9005	1.53376	1.00231	2.49827	1.64582	21.8956	8.51967	17.2466	0.491642	1.75913
Il7	0.383234	0.144578	0.9604	0.231575	0.269854	0.393245	0.329164	0.239952	0.165631	0.3782	0	0.270636
Il10	9.21357	2	2.243	19.1334	0.963763	3.70113	14.4832	1.0198	1.18012	1.3616	0.294985	0.67659
Il11	0.984697	1.08434	2.679	0.338972	0.077101	0.578302	0.329164	1.37972	0.548654	3.177	0	2.02977
Il12a	1.09381	4.43373	2.0724	0.355752	0.115652	1.17974	1.74457	1.13977	0.0828157	0.0756	3.34317	0.135318
Il12b	0.381903	0.0481928	0.0253	0.238287	0.115652	4.58015	0.197498	0	0.0310559	0	0	0
Il13	0.0452428	0.0481928	0.019	0.00335616	0.848111	0.0462642	0.131666	0	0	0	0	0
Il15	12.0918	1.83133	10.5769	18.0729	2.08173	7.84178	9.80908	10.3179	8.98551	3.4796	7.22714	3.7889
Il16	9.84032	1.15663	12.4976	11.4042	10.5243	10.2475	4.27913	6.11878	6.8323	7.2617	0.491642	34.7767
Il17a	0.0425815	0.0240964	0	0.00671231	1.11796	0	0	0	0	0	0	0
Il17b	0.202262	0.771084	0.1453	0.0469862	0	0.0693963	0.0329164	0.539892	0.434783	0.2269	0.0491642	3.24763
Il17c	0.739854	0.385542	0.3412	1.03034	0.192753	0.717095	3.68664	0.119976	0.279503	0.1513	0	0
Il17d	5.07518	2.6506	21.1411	0.241643	0.077101	0.323849	0.164582	7.07858	0.465839	4.8411	0.786627	2.977
Il17f	0.146374	0.289157	0.1264	0.100685	0.462606	0.161925	0.0329164	0.119976	0.207039	0.2269	0.0491642	0.270636
Il18	16.004	11.2048	14.57	27.8427	0.809561	15.0127	5.95787	0.29994	0.693582	0.9834	0.540806	1.75913
Il19	0.117099	0	0.0821	0.211438	0	0.0231321	0.230415	0	0.0207039	0.1513	0	0
Il23a	1.66733	0.915663	1.3016	0.845751	0.077101	0.786491	17.5774	1.73965	1.42857	1.2103	0	0.541272
Il27	1.91484	0.746988	2.5968	2.74869	0.231303	1.41106	1.84332	0.29994	0.300207	1.4372	0.0983284	0
Il31	0.0106454	0.0722892	0.00632	0.0134246	0	0	0	0	0	0	0	0
Il33	9.60213	1.46988	39.0977	1.38274	0.269854	1.71177	1.34957	1.37972	0.952381	18.9864	0.983284	6.35995
Il34	5.01397	5.44578	11.5057	0.671231	0.346955	0.624566	0.164582	61.4877	1.23188	15.8094	0.688299	15.2909
Il36a	0.0385895	0	0	0.0335616	0	0.0231321	0.592495	0	0	0	0	0
Il36g	1.51164	0.0481928	0.0316	0.600752	0	0.254453	30.4806	0	0.113872	0.1513	0	0
Inha	0.272788	0.626506	0.8151	0.0369177	0.0385505	0.0231321	0	0.359928	0	0.4539	1.17994	0.135318
Inhba	4.54558	0.554217	12.7567	2.30568	0.115652	0.647698	9.11784	1.55969	0.217391	21.407	0.589971	5.00677
Inhbb	1.55289	6.45783	3.4688	0.104041	0	0.0925283	0.131666	2.21956	2.14286	4.6142	0.245821	0.135318
Inhbc	0.0399202	0.0963855	0.0632	0.0167808	0.077101	0.0231321	0	0.119976	0.0414079	0.1513	0	0
Inhbe	0.0226214	0.0481928	0.00632	0.0302054	0	0.0925283	0	0.059988	0	0	0	0
Kitl	19.9148	9.85542	26.7897	6.02094	1.07941	1.50359	3.19289	72.2855	71.9876	3.7821	1.3766	12.9905
Lefty1	4.44844	5.18072	13.5907	1.83917	0.308404	4.85774	0.0987492	1.85963	0.258799	9.3041	0.442478	2.70636
Lif	1.59281	0.361446	3.4751	1.6613	0.925212	0.578302	1.21791	0.119976	0.0621118	2.6475	0.0491642	0.947226
Lta	0.151697	0.0481928	0.0505	0.0369177	1.50347	0.393245	0.691244	0.119976	0.0931677	0.1513	0.147493	0
Ltb	4.61876	0.457831	0.3601	1.6076	45.4896	17.858	28.8677	0.719856	0.652174	0.5295	0.196657	0.135318
Mif	55.2269	74.7952	51.5132	66.7539	45.7594	50.9831	25.7406	54.3491	35.5797	42.6626	47.6401	41.5426
Msmp	0.371257	0.0240964	0.019	0.0369177	0	0	0.0329164	2.09958	2.32919	0	0.0983284	0.135318
Mstn	0.179641	0.192771	0.0442	0.0335616	0	0	0.0329164	0.059988	0.010352	1.1346	4.47394	0.135318
Nampt	34.2209	19.5904	26.3979	51.2082	10.4086	36.0167	19.7498	31.2537	18.5818	23.3737	15.5359	13.5318
Ndp	0.0558882	0.144578	0.0758	0.00335616	0	0	0	0.179964	0.010352	0.3782	0	1.89445
Nodal	0.130406	0.144578	0.0948	0.0738354	0.0385505	0.0231321	0	0.479904	0.434783	0	0.0491642	0.270636
Osm	12.9195	1.49398	0.5371	28.534	2.04318	11.5892	13.4957	0.419916	0.776398	0.7564	0.147493	0.135318
Pf4	29.7485	8.91566	4.9599	66.3311	3.46955	10.0162	11.7512	4.19916	4.30642	2.7988	0.884956	2.16509
Pglyrp1	4.42715	0.578313	1.0299	3.15143	18.7355	7.4254	35.6485	2.45951	2.53623	1.059	0.0491642	1.35318
Ppbp	1.2016	0.0722892	0.2717	2.63794	0	0.185057	0.164582	0.89982	0.414079	0.1513	0.0491642	0
Scg2	0.0093147	0.0722892	0.00632	0	0	0	0	0	0	0.2269	0	0
Scgb3a1	0.601464	0.0240964	0.0316	0.0268492	0.0385505	0.0462642	0	5.03899	3.56108	0	0.0983284	0.67659
Sectm1a	0.312708	0.0963855	0.6255	0.372533	0.077101	0.185057	0.0329164	0.359928	0.0310559	0.0756	0	0
Slurp1	0.0758483	0	0.2906	0	0	0	0	0	0.010352	0.3782	0.0491642	0.541272
Spp1	42.5336	48.5783	18.6517	74.5939	22.0123	33.5184	48.2554	6.65867	6.87371	18.9864	2.7532	27.3342
Tafa5	2.1517	7.9759	5.9708	0.161095	0	0	0.263331	0.539892	0.134576	6.2784	1.08161	21.3802
Tgfb1	51.9627	31.4217	22.8028	78.0642	53.0069	70.1827	36.603	40.6719	43.354	27.3828	1.81908	12.3139
Tgfb2	14.5695	45.2048	45.7383	1.26527	0.501157	0.971548	0.757077	21.5957	3.89234	36.3086	5.50639	6.90122
Tgfb3	9.16301	21.7831	25.5197	2.01034	0.809561	1.61925	0.625411	20.7558	2.1118	40.8472	4.52311	7.03654
Thpo	0.203593	0.144578	0.6887	0.0201369	0.0385505	0	0	0	0.0310559	0.2269	1.22911	0
Timp1	18.2182	44.7952	35.5153	15.2101	1.27217	12.4219	3.35747	4.07918	2.3706	47.7307	1.9174	5.41272
Tnf	18.5921	1.90361	1.4595	31.8667	10.2159	15.406	75.214	8.9982	8.08489	0.6051	0.393314	0.541272
Tnfsf4	0.496341	0.0481928	0.0948	0.355752	1.23362	4.92713	0.0987492	0	0.010352	0.0756	0	0
Tnfsf8	1.60878	0.409639	1.8386	1.69486	9.56052	2.29008	0.131666	0.359928	0.186335	0.4539	0	2.02977
Tnfsf9	12.6507	2.96386	18.7591	12.2231	4.31766	24.4275	13.8907	19.796	7.6087	4.3116	0.540806	6.7659
Tnfsf10	3.75915	1.37349	1.0868	1.98013	5.16577	0.948415	0.263331	13.7972	16.3147	0.4539	0.147493	1.08254
Tnfsf11	1.04591	0.891566	3.1781	0.0604108	6.05243	0.43951	0	0	0.0724638	3.4039	0	0
Tnfsf12	33.3307	14.6265	42.5981	45.1906	4.51041	9.32223	4.70704	53.0894	20.9938	34.2663	2.90069	19.7564
Tnfsf13	0.103792	0	0.019	0.231575	0	0.0462642	0.0329164	0.059988	0.0207039	0	0	0
Tnfsf13b	3.11244	1.08434	8.4413	2.46342	0.385505	1.68864	2.10665	1.07978	0.393375	0.4539	0.344149	1.08254
Tnfsf14	3.02462	0.168675	0.2717	5.03423	5.89823	4.30257	12.0145	0.059988	0.15528	0.0756	0.0983284	0
Tnfsf15	1.06853	0.120482	0.7013	1.69486	0.115652	2.68332	0.36208	0.29994	0.217391	1.7398	0	0.405954
Tnfsf18	0.355289	0.0722892	0.2275	0.597396	0.077101	0.485774	0.0987492	0.179964	0.207039	0.0756	0	0
Tslp	3.86427	1.49398	11.3667	2.25534	0.154202	0.138793	0.197498	7.31854	2.00828	2.2693	0.442478	0
Vegfa	11.3786	5.46988	18.4305	14.1126	3.62375	8.7208	9.6445	3.4793	1.77019	6.1271	5.60472	1.89445
Wnt1	0.27678	0.771084	0.7392	0.08726	0.0385505	0.0693963	0.0329164	0.119976	0.186335	0.3026	0	0.541272
Wnt2	1.56354	0.120482	7.0449	0.104041	0.077101	0	0.0987492	0.179964	0.0724638	0.3782	0.196657	0
Wnt2b	0.337991	0.578313	0.6381	0.21815	0.0385505	0.208189	0.164582	0.59988	0.341615	0.3026	0	0.270636
Wnt4	2.30605	7.66265	2.4389	1.87273	1.34927	1.85057	1.48124	1.73965	1.37681	2.4962	5.21141	1.35318
Wnt5a	3.39321	0.337349	15.025	0.134246	0.0385505	0.0925283	0	0.659868	0.134576	5.0681	0.93412	0.405954
Wnt5b	2.00931	5.90361	5.0673	0.550409	0.925212	0.601434	0.0658328	4.19916	0.931677	5.295	0.589971	0.67659
Wnt6	0.703925	0.578313	0.9288	0.761847	0.154202	0.485774	0.164582	0.29994	0.0724638	1.5885	0.245821	8.52503
Wnt7a	0.0705256	0.26506	0.0821	0.0738354	0.0385505	0.0231321	0	0	0.0414079	0.0756	0	0
Wnt7b	0.0665336	0.60241	0.0695	0.0402739	0	0	0	0	0	0.0756	0	0.135318
Wnt8b	0.0385895	0.0963855	0.1074	0.0100685	0	0.0231321	0	0.059988	0.0207039	0.0756	0	0
Wnt9a	2.668	6.86747	7.8663	0.315479	0.0385505	0.161925	0.0987492	1.4997	1.24224	11.5734	2.94985	1.62382
Wnt10a	0.180971	1.59036	0.1832	0.0469862	0.192753	0.161925	0.0329164	0	0	0.0756	0.0983284	1.4885
Wnt10b	1.0499	0	4.644	0.0637669	0.115652	0.485774	0.0329164	0	0.0207039	0.2269	0.0491642	0.541272
Bmp15	0.0199601	0	0.0126	0	0	0	0	0.059988	0.0414079	0.5295	0	0.135318
Wnt11	3.84963	0.819277	11.8089	1.08068	0.0385505	13.4629	0.131666	0.479904	0.134576	2.7988	1.08161	0.135318
Wnt16	0.246174	0.0722892	0.9225	0.0134246	0	0	0	0.119976	0.0724638	1.5885	0.0491642	0.135318
Xcl1	1.30938	0.313253	0.0948	0.211438	32.1897	1.20287	0	0	0.0621118	0	0	0
Grn	60.4777	36.4819	60.6558	88.8576	8.24981	55.6327	23.4036	39.892	29.0787	61.1952	2.55654	26.2517
Hmgb1	66.8104	81.0843	76.9824	66.868	47.5713	66.5279	35.5826	69.886	59.2236	79.3495	55.8997	63.8701
Igf1	32.4591	21.9277	63.0821	39.9416	1.23362	2.35947	3.78539	4.19916	3.76812	62.1785	3.49066	2.977
Igf2	0.270126	2.21687	0.5939	0.0134246	0.077101	0	0	0.239952	0.0517598	0	0.0983284	0
Fgf1	2.90885	0.987952	8.5676	0.647738	0	0.138793	0.0658328	11.5777	1.22153	6.2027	2.21239	20.2977
Fgf2	4.51364	2.0241	18.6327	0.385958	0.154202	0.416378	0.197498	1.4997	0.144928	9.4554	1.27827	3.51827
Fgf4	0.0306055	0	0	0	0	0	0	0	0.010352	0	0	2.977
Fgf5	0.0266134	0.120482	0.0316	0.00335616	0.0385505	0	0	0	0	0	0.0491642	0.947226
Fgf6	0.0252828	0.0240964	0.00632	0.00671231	0	0	0	0	0	0	0.737463	0
Fgf6	0.0252828	0.0240964	0.00632	0.00671231	0	0	0	0	0	0	0.737463	0
Fgf7	5.65136	1.18072	24.256	0.459793	0.115652	0.254453	0.131666	1.0198	0.310559	3.4796	0.93412	12.4493
Fgf8	0.0825017	0.240964	0.0948	0.0671231	0.0385505	0.0231321	0	0.179964	0.0828157	0.3026	0	0
Fgf9	2.06121	0.650602	0.6255	0.248355	0.115652	0.0462642	0.0658328	10.4979	10.5176	10.2874	0.442478	0.811908
Fgf10	0.630739	0.0240964	2.7864	0.0671231	0.154202	0.0462642	0.0329164	0.119976	0.0310559	0	0	0
Fgf11	0.898204	6.53012	0.9351	0.335616	0.0385505	0.185057	0	2.45951	0.879917	0.7564	0.294985	0.67659
Fgf12	1.24285	8.84337	2.3315	0.214794	0.0385505	0.231321	0.394997	2.9994	0.207039	0.3782	0.245821	4.19486
Fgf13	3.86427	13.9759	0.8024	3.66828	20.7787	2.93777	0.493746	3.29934	0.786749	1.2103	13.0285	1.4885
Fgf14	0.182302	0.0722892	0.3665	0.0839039	0.0385505	0.11566	0.0658328	0.59988	0.10352	1.5885	0.0491642	0.135318
Fgf15	0.0266134	0.0722892	0.0379	0.0167808	0	0.0231321	0	0.179964	0.0207039	0	0	0
Fgf16	0.855622	5.56627	2.401	0.0302054	0.115652	0.0462642	0.0329164	0.059988	0.0931677	0.4539	0	0.135318
Fgf17	0.0146374	0.0481928	0.0126	0.0201369	0	0	0	0	0.010352	0	0	0
Fgf18	4.30073	1.15663	17.1985	0.446369	0.154202	0.277585	0.0987492	1.61968	0.766046	15.2799	0.245821	0.270636
Fgf20	0.0998004	0.0963855	0.1453	0.08726	0.115652	0.0693963	0	0.239952	0.0310559	0.1513	0.344149	0
Fgf21	0.255489	2.07229	0.5244	0.0234931	0	0	0	0.119976	0.010352	0.6808	0.196657	0
Fgf22	0.111776	0.216867	0.2211	0.04363	0.077101	0.0231321	0.0329164	0.119976	0.0621118	0.9834	0	0.270636
Fgf23	0.163673	0.0722892	0.4928	0.0402739	0.115652	0.0231321	0	0.59988	0.10352	0.4539	0	0
Ccn1	24.6161	39.9518	57.1808	2.70842	1.11796	1.68864	3.25872	61.7876	46.5321	72.0121	5.26057	26.9283
Ccn2	6.46973	5.3253	21.0969	0.72493	0.231303	0.532038	0.658328	9.83803	2.12215	47.8064	0.737463	2.84168
Ccn3	6.20625	0.506024	27.1688	0.241643	0.115652	0.254453	0.0658328	1.0198	0.652174	6.354	0.540806	10.8254
Ccn4	6.54558	30.7229	18.3673	0.61082	0.346955	0.416378	0.329164	0.659868	0.320911	34.0393	0.245821	2.84168
Ccn5	6.24884	15.6627	21.2864	0.771916	0.424056	0.601434	0.36208	0.719856	0.351967	25.2648	0.688299	0.67659
Ccn6	0.126414	0.0722892	0.3665	0.0134246	0.0385505	0.0231321	0	0.89982	0.113872	0.0756	0	0.135318
Ngf	2.67598	0.963855	7.7273	0.224862	0.115652	0.277585	0.164582	17.3365	0.320911	12.3298	0.0983284	23.816
Amh	0.0585496	0.120482	0.0442	0.0671231	0.0385505	0.11566	0.0987492	0	0.0310559	0	0	0
Gdnf	0.670659	6.07229	1.1942	0.0402739	0	0.138793	0	0.59988	0.0207039	1.059	0.196657	2.02977
Nrtn	0.735862	1.25301	0.9857	0.171164	0.077101	0.346981	0.0987492	0.959808	0.797101	6.9592	4.27729	0.270636
Artn	0.37525	0.0240964	1.5606	0.0302054	0	0.0693963	0	0.359928	0.010352	0.3782	0	1.35318
Pspn	0.0652029	0.216867	0.0632	0.0335616	0.0385505	0.0693963	0	0.239952	0.0931677	0.2269	0	0
Gdf1	0	0	0	0	0	0	0	0	0	0	0	0
Egf	0.570858	1.75904	0.9604	0.315479	0.346955	0.99468	0.0329164	0.59988	0.134576	0.3026	1.22911	0.67659
Tgfa	0.377911	0.433735	0.1832	0.0805477	1.96608	0.0462642	0.0987492	1.07978	1.14907	0	0.0491642	3.65359
Btc	0.516301	1.68675	1.548	0.0771916	0	0	0	0	0.010352	0.1513	0.540806	4.87145
Hbegf	13.0965	20.4337	14.8354	7.04457	1.96608	2.01249	4.44371	36.3527	25.2381	60.3631	4.91642	44.9256
Ereg	0.270126	0.457831	0.7392	0.164452	0	0.0231321	0.0658328	0	0.0207039	0.9834	0	0
Nrg1	5.7179	5.51807	4.8967	9.97449	0.539707	3.58547	2.30415	0.419916	0.434783	1.7398	0.0983284	1.08254
Nrg2	2.06653	0.433735	1.3268	2.88965	0.501157	6.75457	0.329164	3.11938	0.351967	4.6142	0.0983284	0
Nrg3	0.203593	0.337349	0.2401	0.214794	0.115652	0.0925283	0	0.239952	0.175983	0.3782	0	0.541272
Nrg4	1.99202	0.578313	0.3728	4.14821	0.77101	1.20287	0.559579	0.359928	0.776398	0.3026	0.0983284	0.270636
Pdgfa	15.2309	47.6145	7.8726	19.2106	1.96608	2.89151	3.02831	33.2933	5.49689	46.6717	13.5202	34.3708
Pdgfb	9.9521	7.9759	0.5434	11.8506	3.77795	8.81332	2.63331	23.9352	26.0455	0.6051	1.27827	3.11231
Pdgfc	7.59548	24.1205	10.1409	9.58518	0.0385505	0.879019	0.888743	0.89982	0.207039	9.9849	0.344149	0.811908
Pdgfd	10.6547	1.22892	12.5039	1.36596	0.231303	0.346981	0.855826	37.1326	46.1284	29.3495	0.589971	6.49526
Vegfb	11.4398	15.8313	13.1863	14.3979	3.5081	4.9734	1.77749	6.83863	2.67081	9.7579	32.7925	4.73613
Vegfc	5.97871	15.2289	12.9462	0.708149	4.16345	0.323849	0.526662	16.0168	9.65839	18.9107	0.245821	1.08254
Vegfd	3.5662	1.3494	14.9555	0.328903	0.154202	0.277585	0.0658328	1.79964	0.714286	1.2103	1.17994	0.270636
Pgf	4.66534	7.10843	13.9319	1.12096	0.192753	3.97872	1.11916	5.87882	3.39545	0.9834	0.639135	1.21786
Ins1	0	0	0	0	0	0	0	0	0	0	0	0
Ins2	0.134398	0.240964	0.4928	0.0167808	0	0.0231321	0	0.29994	0.010352	0	0.0491642	0
Apln	1.0672	0.771084	2.0724	0.124178	0.115652	0.11566	0.0329164	2.5195	3.4265	1.3616	0.147493	0.270636
Dhh	0.762475	0.337349	0.2148	0.0604108	0.077101	0.0462642	0.197498	1.91962	1.98758	0.1513	0.0491642	36.5359
Ihh	0.0252828	0.144578	0.0253	0.0268492	0	0.0231321	0	0	0	0	0	0
Shh	0	0	0	0	0	0	0	0	0	0	0	0
Ccl27b	0	0	0	0	0	0	0	0	0	0	0	0
Gh	0	0	0	0	0	0	0	0	0	0	0	0
Prl	0	0	0	0	0	0	0	0	0	0	0	0
Eda	14.9647	27.9036	49.9589	1.12431	0.346955	3.26162	0.888743	23.0954	9.06832	18.1543	2.40905	16.1028
Klk1b4	0	0	0	0	0	0	0	0	0	0	0	0
Adipoq	0.243513	0.289157	0.4612	0.198013	0.154202	0.138793	0.0329164	0.419916	0.165631	0.2269	0	0.270636
Retn	0.248836	0.0722892	0.0569	0.244999	0	0.948415	1.77749	0.059988	0.0621118	0	0	0
Angptl1	14.0705	1.83133	60.4789	0.738354	0.346955	0.647698	0.493746	0.719856	0.414079	40.6959	2.21239	2.57104
Angptl2	15.811	26.8916	46.5281	5.07115	0.578258	2.66019	1.05332	45.7109	1.50104	46.6717	3.88397	17.0501
Angptl7	2.18762	0.216867	3.633	0.244999	0.192753	0.508906	0.0987492	0.539892	0.434783	67.7005	0.442478	0.270636
Angptl4	9.8829	30.0241	21.5897	5.56786	1.65767	1.66551	1.15207	6.11878	5.01035	20.7262	0.786627	10.6901
Angptl3	0.513639	0.216867	0.1643	1.12431	0	0.138793	0.131666	0	0.010352	0.1513	0.0491642	0.270636
Angpt1	7.50898	13.0361	28.0091	0.761847	3.00694	1.13347	0.329164	2.5195	0.279503	12.7837	3.24484	0.135318
Angpt2	4.74651	1.51807	0.8719	5.53094	0.231303	0.393245	1.6129	20.9958	12.8882	0.3782	0.147493	5.81867
Mdk	10.9714	38.5542	31.2188	3.20848	1.23362	1.38793	1.08624	5.15897	1.20083	26.1725	0.393314	9.06631
Ptn	6.80506	14.1205	20.7494	1.42637	0.424056	0.925283	0.625411	1.0198	0.600414	36.233	0.245821	25.7104
Postn	15.6806	40.4578	33.9294	10.8874	5.39707	7.58732	2.33706	17.5765	1.72878	21.407	0.983284	25.5751
Agt	0.361943	0.144578	1.2384	0.0402739	0	0.0231321	0	1.31974	0.0828157	0.0756	0.786627	1.35318
Grp	0.223553	0.0240964	0.0316	0.00671231	0	0	0	1.13977	0.134576	0.0756	0.0491642	17.0501
Nmb	6.86627	2.6506	21.3054	2.82924	6.86199	2.47513	1.31666	8.27834	3.21946	2.6475	0.786627	1.35318
Kng1	0	0	0	0	0	0	0	0	0	0	0	0
Kng2	0.806387	1.15663	3.2034	0.0671231	0.0385505	0.0462642	0	0.179964	0.0621118	1.2859	0	0.270636
C3	22.1437	2.84337	57.1113	17.6534	0.693909	3.49294	40.8822	2.03959	1.37681	44.9319	1.9174	1.75913
C4a	0	0	0	0	0	0	0	0	0	0	0	0
C4b	4.44844	1.27711	11.9795	4.02067	0.269854	0.485774	0.757077	0.719856	0.248447	3.1014	0.344149	8.2544
Hc	0.133067	0.0481928	0.1453	0.0738354	0.0385505	0.809623	0.263331	0.059988	0.0621118	0.0756	0	0.135318
Cck	0.232868	1.46988	0.2464	0.0637669	0	0.0231321	0	2.45951	0.0414079	0.5295	0.147493	0
Edn2	0.0159681	0.0240964	0.0442	0.0134246	0	0	0	0	0	0	0	0
Edn3	0.810379	13.1807	0.2906	0.0201369	0	0	0.0329164	0.29994	0.0207039	0	0.0491642	0.135318
Gal	1.99468	21.9277	0.5434	1.28541	0.346955	0.346981	0.427913	1.9796	0.393375	0.3026	0.393314	0
Galp	0.0439122	0.120482	0.0695	0.0234931	0.0385505	0.0462642	0	0.119976	0.0414079	0.0756	0	0
Ghrl	0.157019	0.289157	0.3222	0.0973285	0	0.0462642	0.131666	0.059988	0.165631	0.2269	0	0
Kiss1	0	0	0	0	0	0	0	0	0	0	0	0
Pomc	0.892881	1.78313	1.1689	0.547053	0.886662	0.416378	0.0987492	2.09958	1.39752	1.3616	0.0983284	2.02977
Nmu	0.113107	0.481928	0.297	0.0302054	0	0.0231321	0	0	0	0.1513	0	0.811908
Nms	0	0	0	0	0	0	0	0	0	0	0	0
Npff	0.0878244	0.0481928	0.1264	0.0570546	0.0385505	0.11566	0	0.359928	0.124224	0.2269	0	0
Npy	1.52495	0.337349	0.1643	3.60115	0.154202	0.346981	0.164582	0	0.0621118	0.2269	0	0
Ppy	0	0	0	0	0	0	0	0	0	0	0	0
Pyy	0	0	0	0	0	0	0	0	0	0	0	0
Npb	0.0505655	0.0481928	0.0569	0.0134246	0.0385505	0.0231321	0	0.119976	0.15528	0	0	0.541272
Npw	0.0252828	0.26506	0.019	0.00335616	0.077101	0.0231321	0	0	0.010352	0	0	0
Nts	0.699933	0.144578	0.0821	0.117465	0.077101	0	1.05332	1.91962	4.18219	0	0	0.270636
Pdyn	0	0	0	0	0	0	0	0	0	0	0	0
Penk	5.05123	0.361446	21.179	0.953148	0.693909	0.254453	0.197498	0.779844	0.300207	3.1014	0.835792	1.35318
Hcrt	0.0172987	0	0.0569	0.00335616	0	0	0	0.059988	0.0207039	0	0	0
Oxt	0.295409	0.554217	0.6066	0.167808	0	0.0231321	0.0658328	0.719856	0.227743	0.9077	0.0983284	0.270636
Sst	0.00798403	0.0240964	0.019	0.00335616	0	0.0231321	0	0	0	0	0	0
Cort	0.00798403	0	0.019	0	0.0385505	0.0231321	0	0	0.010352	0	0	0
Tac1	1.13639	0.168675	4.1701	0.154383	0.0385505	0.0231321	0.0987492	0.179964	0.0207039	9.7579	0.0983284	0
Tac4	0.0665336	0.457831	0.0885	0.0268492	0	0.0231321	0	0.059988	0.0621118	0	0	0.135318
Tac2	0.0399202	0.433735	0.00632	0.0234931	0	0	0	0	0.010352	0.0756	0.0983284	0
Uts2	0	0	0	0	0	0	0	0	0	0	0	0
Avp	0.0638723	0.0963855	0.12	0.00335616	0	0.0231321	0.0329164	0.059988	0.0517598	1.2103	0	0
Prlh	0	0	0	0	0	0	0	0	0	0	0	0
Try5	0	0	0	0	0	0	0	0	0	0	0	0
Ctsg	0.107784	0.0240964	0	0.255068	0.154202	0	0	0	0	0	0	0
F2	0.204923	0.771084	0.2527	0.0939723	0.0385505	0.0693963	0.0658328	0.719856	0.331263	0.2269	0.0491642	0
Gzma	1.37325	0.385542	0.2275	0.288629	32.2668	0.879019	0	0.119976	0.144928	0.1513	0.0491642	0
Prss2	0.0518962	0	0	0.00671231	0.73246	0.0462642	0.493746	0	0	0.0756	0	0
Try4	0	0	0	0	0	0	0	0	0	0	0	0
Try10	0.0146374	0.0240964	0.00632	0.0167808	0	0	0.131666	0	0	0	0	0
Plg	0.0239521	0.0722892	0.0569	0.00671231	0	0.0231321	0.0329164	0	0	0.1513	0	0
Pmch	0	0	0	0	0	0	0	0	0	0	0	0
Prok1	0.0678643	0.192771	0.0632	0.0134246	0.077101	0	0	0.659868	0.15528	0	0	0.135318
Prok2	0.115768	0.120482	0.0758	0.0536985	0	0	1.18499	0	0.0207039	1.2103	0	0
Adcyap1	0	0	0	0	0	0	0	0	0	0	0	0
Vip	0	0	0	0	0	0	0	0	0	0	0	0
Nppa	0	0	0	0	0	0	0	0	0	0	0	0
Nppb	0	0	0	0	0	0	0	0	0	0	0	0
Nppc	2.56021	15.3012	7.2471	0.0671231	0	0.55517	0.164582	0.29994	0.196687	3.9334	0.294985	1.4885
Gcg	0.379242	0.289157	1.5417	0.0302054	0.0385505	0.0231321	0.0329164	0.479904	0.0310559	0.3782	0.0491642	0
Gip	0	0	0	0	0	0	0	0	0	0	0	0
Fshb	0	0	0	0	0	0	0	0	0	0	0	0
Cga	0.0093147	0.0240964	0.00632	0.0167808	0	0	0	0	0	0	0	0
Lhb	0	0	0	0	0	0	0	0	0	0	0	0
Tshb	0	0	0	0	0	0	0	0	0	0	0	0
Bdnf	2.01464	11.4458	4.2649	0.114109	0.0385505	0.0693963	0	10.3779	0.113872	9.2284	0.639135	0.947226
Hgf	7.89488	2.12048	7.7399	14.6832	0.501157	2.31321	2.50165	0.239952	0.320911	1.2103	0.147493	0.270636
Ntf3	8.83034	5.46988	20.0543	0.543697	0.231303	0.11566	0.0987492	19.1362	26.9358	7.7912	0.983284	2.02977
Ntf5	0.167665	0.0963855	0.2275	0.0335616	0.0385505	0	0	0	0.0414079	0.1513	3.39233	0
Sema3a	2.64271	18.2651	2.9886	0.231575	0.192753	0.0693963	0.263331	1.25975	1.35611	36.6112	0.393314	3.51827
Sema3b	3.29741	3.80723	7.6009	0.214794	0.115652	0.208189	0.0658328	1.4997	0.372671	39.0318	0.737463	60.4871
Sema3c	9.58483	4.24096	35.1551	2.30232	0.231303	0.647698	0.36208	0.959808	0.57971	41.8306	1.81908	9.47226
Sema3d	1.47572	3.18072	3.6773	0.234931	0.0385505	0	0.82291	0.239952	0.217391	13.8427	0.196657	11.7727
Sema3f	1.89754	0.963855	0.8467	0.429588	0.115652	0.647698	0.625411	9.77804	8.78882	3.4039	0.0983284	2.02977
Sema3g	1.94145	6.40964	0.2906	0.208082	0.115652	0.0693963	0.296248	15.177	7.43271	0.0756	0.0491642	13.1258
Sema3e	2.00133	11.8072	4.3344	0.228219	0.539707	0.0693963	0.0987492	0.419916	0.124224	2.6475	0.147493	24.7632
Anxa1	54.2435	63.6145	82.6246	62.5688	20.2005	46.0097	28.4727	49.0702	9.52381	64.9773	3.93314	47.226
Apela	0	0	0	0	0	0	0	0	0	0	0	0
Crh	0	0	0	0	0	0	0	0	0	0	0	0
Enho	3.79907	10.6747	7.7652	1.61431	0.077101	2.17442	0.394997	7.37852	1.43892	9.3797	8.16126	5.68336
Gas6	32.0466	16.6265	47.4442	31.6519	1.11796	1.91996	3.8183	36.4727	44.2857	67.0953	16.8633	14.7497
Ghrh	0	0	0	0	0	0	0	0	0	0	0	0
Gnrh1	0.606786	0.795181	1.3142	0.466506	0.192753	0.300717	0.36208	0.419916	0.310559	0.3782	0.0491642	0.541272
Guca2a	0.0638723	0	0.139	0.0469862	0.115652	0.0462642	0	0.179964	0.0414079	0	0	0
Guca2b	0.0345975	0.0240964	0.0253	0.0671231	0	0.0231321	0	0	0	0	0	0
Insl3	0	0	0	0	0	0	0	0	0	0	0	0
Insl5	0.011976	0.0963855	0.0126	0.00671231	0	0.0231321	0	0	0	0	0	0
Lep	0	0	0	0	0	0	0	0	0	0	0	0
Lgals9	38.8104	11.253	39.9444	52.3359	25.4048	24.2887	11.2903	38.8122	39.2236	16.2632	1.62242	6.35995
Nps	0.0532269	0.192771	0.0632	0.0536985	0	0.0693963	0	0.059988	0.010352	0.0756	0	0
Npvf	0	0	0	0	0	0	0	0	0	0	0	0
Ostn	0.0944777	0.0240964	0.0632	0.0234931	0.0385505	0	0	0.059988	0.0621118	0.3026	2.01573	0
Pros1	25.9268	24.5542	54.4765	17.6165	1.46492	10.2938	3.65372	37.3125	26.7184	37.8971	1.72075	35.318
Psap	83.0459	73.494	89.3473	96.0867	39.3986	79.7363	52.37	81.2837	73.913	89.8638	14.8476	73.4777
Pth	0	0	0	0	0	0	0	0	0	0	0	0
Pth2	0	0	0	0	0	0	0	0	0	0	0	0
Pthlh	2.79707	0.144578	12.2133	0.0637669	0	0.11566	0.197498	0.359928	0.351967	3.0257	0.93412	4.60081
Qrfp	0.332668	0.60241	0.0316	0.0134246	7.633	0.300717	0.0329164	0	0.0207039	0.0756	0.0491642	0
Rarres2	22.5695	17.9759	82.3593	1.27534	0.616808	1.08721	0.658328	75.7049	2.68116	70.2723	3.53982	26.387
Rln1	0.0385895	0.0963855	0.0505	0.00671231	0	0.0693963	0.0329164	0.059988	0.10352	0	0	0
Rln3	0.0705256	0.0722892	0.0821	0.0134246	1.00231	0.0231321	0	0.119976	0.0414079	0	0	0
Saa2	0.172987	0	0.695	0.0134246	0	0	0.0658328	0.539892	0.010352	0.0756	0	0.405954
Scgb3a2	0	0	0	0	0	0	0	0	0	0	0	0
Sct	0.432468	1.25301	0.7456	0.161095	0.115652	2.24381	0.0329164	0.059988	0.0207039	0	0.147493	0
Slurp2	0.0159681	0	0.0379	0.00671231	0	0	0	0	0	0.1513	0.0983284	0
Btla	2.74784	2.0241	0.6066	1.01356	4.89591	28.8688	0.197498	1.43971	1.09731	5.1437	0.0983284	0.270636
Trh	0	0	0	0	0	0	0	0	0	0	0	0
Ucn	0	0	0	0	0	0	0	0	0	0	0	0
Ucn2	0.0572189	0.216867	0.0821	0.0201369	0	0	0	0.179964	0	0	0	1.62382
Ucn3	0	0	0	0	0	0	0	0	0	0	0	0
Uts2b	0	0	0	0	0	0	0	0	0	0	0	0
Bag6	20.6148	31.0843	21.7413	23.7515	9.13647	17.7423	7.37327	23.8152	15.3727	18.6082	9.83284	17.3207
Klk6	0	0	0	0	0	0	0	0	0	0	0	0
Klk5	0	0	0	0	0	0	0	0	0	0	0	0
Klk4	0.0133067	0	0.0632	0	0	0	0	0	0	0	0	0
Klk1	0.23819	0.0722892	0.019	0.221506	0.0385505	1.75804	0	0	0	2.0424	0	0.405954
Klk14	0.0572189	0.0240964	0.0379	0.00335616	0.0385505	0.0231321	0	0.179964	0.300207	0.0756	0	0
Klk7	0	0	0	0	0	0	0	0	0	0	0	0
Klk8	2.60413	0.313253	0.4486	0.902806	17.4248	4.44136	0.296248	6.77864	7.30849	0.0756	0.0983284	17.456
Adm	7.18829	1.37349	21.4823	0.587327	0.115652	1.20287	1.48124	11.9976	11.7288	22.5416	1.13078	2.16509
Calca	0.267465	1.01205	0.3854	0.0604108	1.96608	0.0925283	0.0658328	0	0.0517598	1.1346	0.0983284	0.135318
Calcb	0.0093147	0.0240964	0.019	0	0.077101	0.0231321	0	0	0	0	0	0
Iapp	0	0	0	0	0	0	0	0	0	0	0	0
Proc	0.00399202	0	0.0126	0.00335616	0	0	0	0	0	0	0	0
Tafa4	0.167665	0.216867	0.1453	0.177876	0.077101	0.185057	0.789993	0.059988	0	0.0756	0.196657	0.135318
Ptprs	14.8876	28.8916	26.8086	12.5654	3.31534	18.6907	1.94207	11.8776	1.87371	30.5598	1.86824	30.8525
Slitrk1	0.176979	0.0240964	0.3791	0.0335616	0	0.0231321	0	0.239952	0	1.1346	0.0491642	5.54804
Slitrk2	0.149035	0.240964	0.4423	0.00335616	0	0	0	0.059988	0.0724638	1.2103	0.0491642	0.811908
Slitrk3	0.0838323	0	0.00632	0.04363	0	0	0	0.179964	0.0207039	0	0.0491642	5.81867
Slitrk4	0	0	0	0	0	0	0	0	0	0	0	0
Slitrk5	0.126414	1.13253	0.1327	0.00335616	0	0.0231321	0	0.119976	0.0207039	0.0756	0	2.70636
Slitrk6	0.172987	0	0.5876	0.00335616	0	0	0.0658328	0	0.010352	1.1346	0	2.43572
Igfbp3	10.4245	38.988	16.6488	0.929655	0.308404	0.370113	0.724161	27.2346	26.9048	13.2375	0.393314	2.977
Rbp4	3.47838	0.457831	15.5115	0.228219	0.0385505	0.508906	0.131666	0	0.0931677	1.7398	0.540806	0.270636
Slit1	1.52229	0.650602	0.2022	3.49711	0.115652	0.231321	0.131666	0.119976	0.134576	0.1513	0.245821	0.541272
Slit2	2.13839	1.03614	7.7463	0.147671	0.192753	0.0925283	0.0987492	7.9784	0.310559	6.7322	0.0491642	3.92422
Tulp1	0.423154	0.578313	1.5101	0.0704793	0.077101	0.0925283	0	0.659868	0.10352	0.3026	0.0491642	0.270636
Tulp2	0.697272	0.939759	0.9541	0.557122	0.385505	0.485774	0.263331	1.4997	0.838509	0.7564	0.0983284	1.4885
Tub	0.734531	0.674699	2.6663	0.08726	0.616808	0.0693963	0.131666	1.0198	0.217391	0.8321	0.0491642	0.405954
Plau	16.3486	8.6506	35.2562	18.3716	0.616808	2.79898	8.88743	4.19916	2.83644	6.8079	1.17994	1.08254
