# Supplementary material for: Cytokine expression and cytokine‐mediated cell–cell communication during skeletal muscle regeneration revealed by integrative analysis of single‐cell RNA sequencing data
Source: J Cell Commun Signal. 2024 Dec 4;18(4):e12055. doi: 10.1002/ccs3.12055 (PMC11647049; doi:10.1002/ccs3.12055)
Supplement: Supplementary file 5 — Supplementary Table S4 [file CCS3-18-e12055-s005.xlsx]

## Sheet: 1. all cells
All cells (2 dpi vs 0 dpi)							All cells (5 dpi vs 0 dpi)							All cells (7 dpi vs 0 dpi)
	p_val	avg_log2FC	pct.1	pct.2	p_val_adj			p_val	avg_log2FC	pct.1	pct.2	p_val_adj			p_val	avg_log2FC	pct.1	pct.2	p_val_adj
Adm	5.61581e-49	5.74785	0.366	0.099	1.68474e-45		Nrg4	0	28.5911	0.026	0.211	0		Alkal2	9.18106e-64	11.4992	0.359	0.42	2.75432e-60
Alkal2	3.38157e-42	12.4429	0.359	0.093	1.01447e-38		Ntf3	6.42684e-173	24.846	0.027	0.358	1.92805e-169		Ccl12	1.45005e-62	8.427	0.116	0.13	4.35015e-59
Angpt1	0	1.65084	0.283	0.095	0		Anxa1	5.85311e-194	22.6186	0.315	0.319	1.75593e-190		Ccl21a	6.09578e-58	7.4374	0.294	0.27	1.82873e-54
Angpt2	1.8433e-14	3.41167	0.264	0.215	5.52989e-11		Cmtm8	0	21.2914	0.044	0.286	0		Osm	1.2178e-57	10.3848	0.206	0.161	3.65341e-54
Angptl4	0	11.7015	0.408	0.061	0		Angptl2	0	19.4728	0.161	0.364	0		Fgf13	1.44041e-49	12.0908	0.21	0.182	4.32124e-46
Angptl7	2.34693e-22	5.44342	0.233	0.084	7.0408e-19		Pdgfb	0	17.6307	0.149	0.291	0		Ccl4	3.36524e-49	9.96589	0.118	0.112	1.00957e-45
Apln	0	3.44476	0.462	0.066	0		Fgf2	0	17.0009	0.034	0.242	0		Gal	8.1192e-46	9.2933	0.21	0.176	2.43576e-42
Areg	0	0.864087	0.18	0.167	0		Pf4	1.83877e-59	16.4847	0.246	0.125	5.51631e-56		Bdnf	5.38165e-44	12.4944	0.339	0.319	1.6145e-40
Bdnf	0	3.13176	0.339	0.059	0		Psap	0	16.4191	0.37	0.15	0		Apln	6.22804e-44	9.36131	0.462	0.403	1.86841e-40
Bmp2	3.0379e-183	3.56754	0.369	0.153	9.11369e-180		Nmb	0	15.9905	0.051	0.399	0		Cxcl10	8.26984e-43	8.08134	0.222	0.241	2.48095e-39
Bmp4	3.87506e-86	4.11416	0.383	0.089	1.16252e-82		Rarres2	0	15.0098	0.108	0.391	0		Cck	1.30481e-42	8.96531	0.279	0.244	3.91443e-39
C3	0	10.2315	0.318	0.229	0		Il15	3.14998e-13	14.6219	0.173	0.187	9.44993e-10		Slit2	2.6501e-40	10.4155	0.339	0.325	7.95029e-37
C4b	3.37541e-213	1.99913	0.29	0.197	1.01262e-209		Il1a	0	14.4091	0.041	0.146	0		Inhba	1.54849e-38	11.5502	0.219	0.28	4.64546e-35
Calca	0	8.17923	0.224	0.09	0		Ccl24	0	13.1505	0.04	0.107	0		Ccl3	1.45952e-36	12.0099	0.131	0.127	4.37855e-33
Cck	0	3.40594	0.279	0.035	0		Pglyrp1	7.29696e-110	12.5616	0.028	0.153	2.18909e-106		Hgf	2.64545e-35	10.1805	0.219	0.197	7.93636e-32
Ccl11	0	2.5577	0.328	0.033	0		Bmp6	0	12.2656	0.045	0.4	0		Ccl9	2.63503e-33	10.8455	0.12	0.113	7.9051e-30
Ccl19	0	2.7069	0.358	0.045	0		Il10	0	12.1267	0.118	0.175	0		Tnf	2.23274e-32	9.07697	0.17	0.178	6.69822e-29
Ccl21a	3.60769e-41	5.91538	0.294	0.037	1.08231e-37		Angptl1	0	11.9686	0.109	0.344	0		Il10	1.42003e-30	6.40715	0.175	0.17	4.2601e-27
Ccl7	2.58059e-153	6.87469	0.199	0.268	7.74178e-150		Cxcl12	0	11.8155	0.154	0.592	0		Pdgfc	1.42242e-29	16.7601	0.262	0.222	4.26727e-26
Ccl8	6.45568e-108	4.44735	0.134	0.148	1.9367e-104		Klk8	1.22645e-43	11.1443	0.019	0.266	3.67934e-40		Fgf7	5.61602e-29	13.9203	0.34	0.3	1.68481e-25
Ccn1	0	3.6965	0.55	0.055	0		Bmp5	0	10.9336	0.088	0.35	0		Il1rn	6.04191e-29	16.1693	0.149	0.153	1.81257e-25
Ccn2	0	3.7604	0.322	0.04	0		Ccl12	0	10.8792	0.117	0.116	0		Pgf	7.33965e-28	4.83696	0.409	0.457	2.2019e-24
Ccn3	0	8.69838	0.305	0.034	0		Npy	0	10.8645	0.024	0.195	0		Nts	3.68734e-27	12.0565	0.212	0.209	1.1062e-23
Ccn5	0	7.55156	0.238	0.029	0		Mdk	0	10.2203	0.154	0.386	0		Npy	4.17011e-27	11.9423	0.195	0.178	1.25103e-23
Crlf1	0	4.59838	0.271	0.049	0		Fgf12	7.38215e-277	10.1588	0.012	0.144	2.21465e-273		Bmp6	1.39405e-21	6.24605	0.4	0.446	4.18214e-18
Csf1	0	5.83061	0.382	0.183	0		Ccl6	2.48881e-15	9.79125	0.247	0.093	7.46644e-12		Sema3e	2.57091e-21	6.08662	0.186	0.173	7.71272e-18
Cxcl1	0	12.6968	0.317	0.136	0		Vegfd	1.00118e-250	9.6851	0.033	0.271	3.00355e-247		Hbegf	3.7909e-20	8.66225	0.411	0.474	1.13727e-16
Cxcl10	0	3.87165	0.222	0.145	0		Nrg1	0	9.28721	0.09	0.184	0		Angpt1	2.28891e-18	8.04442	0.283	0.296	6.86673e-15
Cxcl13	0	12.5253	0.26	0.043	0		Ccl9	4.32315e-74	9.26226	0.262	0.12	1.29695e-70		Adm	4.24402e-18	12.1315	0.366	0.412	1.27321e-14
Cxcl14	0	7.26364	0.334	0.079	0		Ppbp	0.20343	8.69242	0.005	0.24	1		Angpt2	7.14218e-18	10.5369	0.264	0.298	2.14265e-14
Cxcl16	0	8.56898	0.147	0.47	0		Csf3	4.54668e-178	8.4211	0.006	0.223	1.364e-174		Sema3c	3.44974e-17	5.07763	0.331	0.31	1.03492e-13
Cxcl3	0	5.9445	0.177	0.181	0		Penk	0	8.36542	0.029	0.305	0		C4b	1.93469e-16	8.06827	0.29	0.297	5.80408e-13
Cxcl5	0	6.60681	0.177	0.071	0		Bmp2	0	8.06133	0.026	0.369	0		Igfbp3	1.80827e-15	11.7114	0.445	0.497	5.42482e-12
Cxcl9	0	4.89053	0.365	0.102	0		Pgf	0	8.0591	0.032	0.409	0		Cxcl5	1.04539e-14	9.20098	0.177	0.177	3.13616e-11
Eda	0	4.01926	0.408	0.037	0		Pdgfd	0	8.05784	0.04	0.463	0		Nrg1	4.16983e-14	10.7489	0.184	0.196	1.25095e-10
Edn1	9.15955e-308	5.20067	0.346	0.117	2.74786e-304		Areg	0	8.02203	0.019	0.18	0		Ccl7	4.07276e-13	7.47408	0.199	0.209	1.22183e-09
Ereg	3.57804e-132	2.27269	0.174	0.028	1.07341e-128		Tnfsf8	0	7.91143	0.03	0.221	0		Nrg4	4.08871e-13	1.72541	0.211	0.21	1.22661e-09
Fgf13	1.33358e-64	3.5379	0.21	0.153	4.00075e-61		C4b	0	7.83926	0.07	0.29	0		Plau	3.78301e-12	8.76456	0.232	0.206	1.1349e-08
Fgf7	0	8.68145	0.34	0.043	0		Ccl19	0	7.83358	0.027	0.358	0		Il15	4.70553e-12	10.9696	0.187	0.227	1.41166e-08
Gal	0	4.1656	0.21	0.084	0		Ccl11	0	7.78998	0.069	0.328	0		Tgfb1	5.02495e-11	1.36353	0.209	0.237	1.50749e-07
Gas6	1.15756e-181	3.30051	0.422	0.246	3.47267e-178		Gal	0	7.71895	0.035	0.21	0		Ccl8	1.95128e-10	10.0845	0.134	0.173	5.85384e-07
Gdf10	1.01039e-238	7.31954	0.243	0.033	3.03118e-235		Kitl	0	7.63297	0.121	0.522	0		Grem2	3.68606e-10	10.2525	0.182	0.193	1.10582e-06
Grem2	2.52278e-162	2.46492	0.182	0.024	7.56833e-159		Tnf	8.17653e-271	7.39402	0.199	0.17	2.45296e-267		Cxcl3	1.06439e-09	16.6577	0.177	0.226	3.19317e-06
Grn	0	2.91512	0.192	0.492	0		Ereg	9.44871e-174	7.31949	0.003	0.174	2.83461e-170		Pf4	2.02048e-09	2.28307	0.125	0.121	6.06143e-06
Hbegf	0	5.03254	0.411	0.147	0		Angpt1	0	7.30413	0.081	0.283	0		Ccl24	4.91165e-09	8.11306	0.107	0.124	1.47349e-05
Hgf	8.37113e-112	8.85891	0.219	0.201	2.51134e-108		Inhba	0	7.23344	0.029	0.219	0		Areg	5.34305e-09	11.211	0.18	0.203	1.60292e-05
Igf1	4.87726e-84	0.999895	0.363	0.296	1.46318e-80		Cxcl9	0	6.87898	0.081	0.365	0		Bmp4	5.54194e-09	10.5639	0.383	0.422	1.66258e-05
Igfbp3	0	5.06092	0.445	0.071	0		Gas6	0	6.72146	0.266	0.422	0		Ngf	7.73839e-09	16.35	0.236	0.305	2.32152e-05
Il11	0	2.79849	0.445	0.113	0		Angpt2	0	6.57573	0.035	0.264	0		Nmb	1.62001e-08	0.701604	0.399	0.365	4.86004e-05
Il18	1.65881e-125	1.31405	0.127	0.292	4.97643e-122		Bmp4	1.24761e-203	6.55496	0.02	0.383	3.74282e-200		Tnfsf8	3.03325e-08	11.0319	0.221	0.232	9.09975e-05
Il33	0	9.95845	0.317	0.042	0		Grem2	1.60384e-282	6.51234	0.007	0.182	4.81151e-279		Angptl4	5.27772e-08	12.6833	0.408	0.454	0.000158332
Il34	0	8.76558	0.321	0.06	0		Sema3e	0	6.48558	0.023	0.186	0		Ccl19	9.54915e-08	7.65505	0.358	0.339	0.000286475
Il6	0	12.6526	0.409	0.071	0		Tgfb2	0	6.48226	0.133	0.323	0		Il1a	1.49205e-07	16.2051	0.146	0.143	0.000447616
Inhba	0	3.30877	0.219	0.116	0		Ccn1	0	6.45245	0.151	0.55	0		Pglyrp1	1.68666e-07	4.76766	0.153	0.183	0.000505999
Kitl	0	2.22317	0.522	0.072	0		Cxcl5	4.40559e-206	6.41129	0.017	0.177	1.32168e-202		Tgfb2	2.75043e-07	10.5659	0.323	0.389	0.000825129
Klk8	5.05325e-109	4.82564	0.266	0.113	1.51598e-105		Il11	0	6.37259	0.01	0.445	0		Sema3g	3.46514e-07	9.43069	0.257	0.296	0.00103954
Ltb	5.10504e-87	5.32365	0.064	0.105	1.53151e-83		Hgf	0	6.32887	0.145	0.219	0		Ptn	5.25807e-07	6.61392	0.314	0.308	0.00157742
Ngf	0	8.05409	0.236	0.03	0		Sema3g	9.63216e-197	6.28755	0.015	0.257	2.88965e-193		Bmp1	5.33131e-07	3.87858	0.433	0.481	0.00159939
Nppc	1.38207e-68	6.72202	0.154	0.032	4.1462e-65		Vegfc	0	6.28205	0.063	0.367	0		C3	3.8374e-06	7.06882	0.318	0.348	0.0115122
Nts	2.82249e-105	5.90827	0.212	0.04	8.46746e-102		Ccl21a	1.00149e-88	6.28061	0.004	0.294	3.00448e-85
Osm	7.85374e-174	0.895031	0.206	0.415	2.35612e-170		Cck	0	6.27018	0.003	0.279	0
Pdgfa	1.01155e-06	6.64676	0.246	0.223	0.00303466		Rbp4	5.54164e-158	6.22639	0.021	0.201	1.66249e-154
Pdgfc	1.14322e-09	4.58389	0.262	0.201	3.42966e-06		Ccn2	0	6.21278	0.067	0.322	0
Penk	0	1.37245	0.305	0.047	0		Eda	0	6.12479	0.101	0.408	0
Plau	7.01159e-15	0.820405	0.232	0.271	2.10348e-11		Fgf13	0	6.1046	0.051	0.21	0
Postn	0	11.1631	0.371	0.048	0		Tnfsf9	0	6.07947	0.132	0.249	0
Pthlh	0	26.5774	0.285	0.05	0		Vegfa	0	6.04562	0.095	0.26	0
Ptn	0	5.25151	0.314	0.04	0		Nppc	3.84939e-140	6.03566	0.015	0.154	1.15482e-136
Rbp4	5.9617e-124	5.86862	0.201	0.03	1.78851e-120		Angptl7	9.58329e-06	5.98058	0.004	0.233	0.0287499
Sema3a	0	5.41405	0.265	0.054	0		Bdnf	0	5.73725	0.035	0.339	0
Sema3b	0	3.73284	0.391	0.073	0		Sema3a	0	5.53767	0.032	0.265	0
Sema3c	0	7.00745	0.331	0.069	0		Sema3b	0	5.44376	0.016	0.391	0
Sema3e	0	6.74769	0.186	0.028	0		Ccn5	0	5.44016	0.069	0.238	0
Sema3g	4.67984e-36	2.97113	0.257	0.066	1.40395e-32		Csf1	0	5.41571	0.157	0.382	0
Slit2	0	4.32749	0.339	0.043	0		Plau	0	5.41209	0.183	0.232	0
Tac1	0	8.33995	0.2	0.022	0		Slit2	0	5.39118	0.035	0.339	0
Tgfb1	0	9.54131	0.209	0.518	0		Pdgfa	0	5.38678	0.237	0.246	0
Tgfb2	0	6.8662	0.323	0.032	0		Adm	6.98155e-144	5.11072	0.024	0.366	2.09446e-140
Timp1	0	8.48304	0.344	0.132	0		Osm	0	5.08277	0.193	0.206	0
Tnfsf8	2.29157e-158	5.42668	0.221	0.164	6.87471e-155		Pdgfc	0	5.01853	0.143	0.262	0
Vegfa	6.01504e-06	2.80515	0.26	0.369	0.0180451		Calca	0	4.522	0.004	0.224	0
Vegfc	0	2.65811	0.367	0.095	0		Cxcl3	0	4.46022	0.015	0.177	0
Vegfd	5.09686e-208	2.66423	0.271	0.026	1.52906e-204		Ccl3	0	4.37312	0.213	0.131	0
							Ccn3	0	4.17235	0.028	0.305	0
							Fgf7	0	4.14192	0.039	0.34	0
							Ccl4	0	4.07607	0.197	0.118	0
							Edn1	0	4.00271	0.018	0.346	0
							Cxcl13	0	3.83097	0.009	0.26	0
							Gdf15	0	3.78604	0.175	0.154	0
							Il33	0	3.75532	0.085	0.317	0
							Nts	1.44093e-75	3.40465	0.003	0.212	4.32278e-72
							Hbegf	0	3.34766	0.131	0.411	0
							Gdf10	0	3.05184	0.013	0.243	0
							Ngf	0	2.97099	0.02	0.236	0
							Bmp1	0	2.94934	0.184	0.433	0
							Pthlh	0	2.63481	0.02	0.285	0
							C3	0	2.62665	0.169	0.318	0
							Alkal2	1.95454e-20	2.39625	0.058	0.359	5.86362e-17
							Spp1	1.57628e-268	2.3961	0.21	0.119	4.72884e-265
							Tac1	0	2.30749	0.014	0.2	0
							Crlf1	0	2.3047	0.057	0.271	0
							Sema3c	0	1.99915	0.052	0.331	0
							Apln	0	1.92439	0.01	0.462	0
							Il1b	0	1.80099	0.188	0.098	0
							Igfbp3	0	1.63135	0.101	0.445	0
							Il1rn	0	1.55275	0.189	0.149	0
							Grn	0	1.48796	0.385	0.192	0
							Ccl2	0	1.18188	0.181	0.146	0
							Ccl7	0	0.86951	0.143	0.199	0
							Il34	0	0.547259	0.048	0.321	0

## Sheet: 2. MuSCs
MuSCs (0 dpi vs 2 dpi)							MuSCs (0 dpi vs 5 dpi)							MuSCs (0 dpi vs 7 dpi)
Cytokines	p_val	avg_log2FC	pct.1	pct.2	p_val_adj		Cytokines	p_val	avg_log2FC	pct.1	pct.2	p_val_adj		Cytokines	p_val	avg_log2FC	pct.1	pct.2	p_val_adj
Il1rn	6.62518e-25	-1.0014	0.031	0.249	1.98755e-21		Ccl21a	7.97438e-40	-34.8114	0.436	0.036	2.39232e-36		Ccl17	1.25327e-10	-12.2875	0.1	0.239	3.75981e-07
Gdf15	3.79209e-23	-29.454	0.047	0.27	1.13763e-19		Cck	1.78375e-22	-33.6217	0.27	0.018	5.35125e-19		Ccl21a	2.53583e-06	-7.5777	0.436	0.535	0.0076075
Tnf	1.89672e-21	-2.32217	0.031	0.237	5.69017e-18		Spp1	4.47669e-42	-32.9848	0.079	0.234	1.34301e-38		Pdgfa	4.82491e-12	-4.78041	0.911	0.659	1.44747e-08
Cxcl2	1.47473e-20	-33.9165	0.062	0.287	4.42418e-17		Cxcl13	5.42016e-63	-31.955	0.267	0.015	1.62605e-59		Igfbp3	3.21739e-14	-4.64166	0.764	0.81	9.65216e-11
Calca	1.60046e-19	-20.3708	0.766	0.187	4.80139e-16		Eda	1.40033e-50	-29.403	0.499	0.261	4.20099e-47		Angpt2	3.06821e-18	-3.21244	0.529	0.328	9.20462e-15
Ccn5	2.5497e-18	-1.13199	0.203	0.692	7.64909e-15		Kitl	1.80623e-143	-25.6109	0.19	0.117	5.41869e-140		Pdgfc	1.06405e-35	-1.51346	0.769	0.433	3.19215e-32
Ptn	1.17876e-17	-13.7674	0.109	0.024	3.53628e-14		Npy	1.47023e-64	-25.2006	0.107	0.004	4.41068e-61		Ccn5	4.16125e-10	-1.42215	0.692	0.561	1.24837e-06
Il1a	3.339e-17	-0.356094	0.031	0.245	1.0017e-13		Angpt1	4.19717e-77	-24.7985	0.491	0.173	1.25915e-73		Nts	2.56976e-33	-1.12911	0.031	0.138	7.70928e-30
Cxcl16	1.27347e-15	-4.88599	0.125	0.039	3.82041e-12		Pdgfc	1.23978e-46	-20.1389	0.769	0.341	3.71933e-43		Adm	1.1807e-13	-0.54623	0.066	0.1	3.54209e-10
Ccl24	1.64506e-15	-0.278808	0	0.156	4.93518e-12		Timp1	9.2728e-07	-18.7481	0.221	0.497	0.00278184
Pdgfb	2.44274e-15	-2.6034	0.094	0.345	7.32823e-12		Plau	1.84182e-159	-18.6231	0.267	0.1	5.52546e-156
Timp1	1.21041e-14	-6.62834	0.75	0.221	3.63122e-11		Ccn2	7.6452e-71	-17.3955	0.153	0.039	2.29356e-67
Nrg4	2.2512e-14	-0.721141	0.047	0.301	6.75361e-11		Bdnf	1.01168e-139	-16.8028	0.819	0.139	3.03504e-136
Nrg1	2.72226e-14	-13.4042	0.109	0.13	8.16677e-11		Ntf3	5.43279e-16	-16.7096	0.22	0.028	1.62984e-12
Npy	2.05277e-10	-4.85476	0	0.107	6.15831e-07		Pgf	8.15259e-146	-16.5552	0.679	0.095	2.44578e-142
Ccn2	4.73387e-10	-14.6879	0.031	0.153	1.42016e-06		Ccn5	1.64646e-72	-16.5131	0.692	0.233	4.93939e-69
Ccl19	1.5385e-09	-26.3239	0.156	0.183	4.61551e-06		Bmp6	1.02581e-07	-13.1066	0.581	0.175	0.000307744
Sema3g	1.80859e-09	-5.81928	0.688	0.81	5.42576e-06		Il1rn	1.85205e-258	-12.3962	0.249	0.021	5.55616e-255
Gal	2.18233e-09	-4.97652	0.781	0.324	6.54699e-06		Sema3g	3.04975e-148	-11.5865	0.81	0.1	9.14926e-145
Nmb	1.33702e-08	-0.751346	0.047	0.345	4.01106e-05		Nrg1	9.61669e-144	-11.4022	0.13	0.084	2.88501e-140
Fgf12	1.4249e-08	-24.3711	0.875	0.476	4.2747e-05		Pf4	2.84274e-307	-11.1768	0.131	0.012	8.52821e-304
Nppc	1.76211e-08	-21.3535	0.234	0.275	5.28633e-05		Postn	0.00024143	-10.57	0.01	0.142	0.724291
Il18	2.77505e-07	-2.68333	0.047	0.104	0.000832516		Fgf12	6.80672e-23	-9.89034	0.476	0.095	2.04202e-19
Vegfa	4.33388e-07	-8.22197	0.109	0.316	0.00130016		Osm	4.65795e-256	-9.44759	0.107	0.022	1.39739e-252
Ntf3	1.50452e-05	-1.69557	0.172	0.22	0.0451357		Edn1	1.44103e-85	-9.10855	0.315	0.013	4.3231e-82
Sema3a	1.78323e-05	-15.6902	0.969	0.658	0.053497		Ccn1	5.4242e-05	-7.67299	0.469	0.331	0.162726
Hgf	8.71644e-05	-0.645164	0.125	0.092	0.261493		Sema3e	2.22622e-130	-7.46177	0.775	0.179	6.67867e-127
Angptl4	0.000197048	-18.0114	0.594	0.443	0.591143		Pdgfa	2.37788e-06	-7.34435	0.911	0.6	0.00713363
							Areg	4.06997e-05	-7.23091	0.313	0.042	0.122099
							Sema3a	5.91169e-33	-7.10751	0.658	0.226	1.77351e-29
							Pdgfb	2.45763e-187	-7.10009	0.345	0.117	7.3729e-184
							Cxcl1	1.48748e-64	-6.93653	0.172	0.108	4.46243e-61
							Gal	1.47824e-49	-6.88441	0.324	0.259	4.43473e-46
							Nppc	6.03139e-68	-5.71691	0.275	0.076	1.80942e-64
							Fgf13	2.51091e-67	-5.13268	0.245	0.097	7.53272e-64
							Ccl19	1.37904e-89	-4.95414	0.183	0.024	4.13712e-86
							Anxa1	2.23884e-05	-4.62419	0.375	0.547	0.0671652
							Angptl2	1.66166e-25	-4.55204	0.3	0.337	4.98498e-22
							Tgfb2	8.76126e-06	-4.40975	0.545	0.522	0.0262838
							Fgf2	1.4565e-24	-3.83881	0.114	0.026	4.36951e-21
							Nmb	1.01807e-135	-2.97109	0.345	0.036	3.05421e-132
							Sema3b	1.10062e-53	-2.84543	0.139	0.033	3.30187e-50
							Il1a	6.24418e-179	-2.7127	0.245	0.003	1.87326e-175
							Il34	7.02932e-10	-2.6621	0.151	0.073	2.1088e-06
							Gdf15	1.30215e-242	-1.73351	0.27	0.025	3.90644e-239

## Sheet: 3. macrophages
Macrophages (0 dpi vs 2 dpi)							Macrophages (0 dpi vs 5 dpi)							Macrophages (0 dpi vs 7 dpi)
	p_val	avg_log2FC	pct.1	pct.2	p_val_adj			p_val	avg_log2FC	pct.1	pct.2	p_val_adj			p_val	avg_log2FC	pct.1	pct.2	p_val_adj
Ppbp	2.76323e-183	-23.8657	0.203	0.191	8.2897e-180		Gal	0	-31.719	0.251	0.017	0		Npy	4.05149e-16	-9.97828	0.356	0.345	1.21545e-12
Npy	1.01922e-64	-21.0562	0.356	0.31	3.05766e-61		Ppbp	3.09287e-45	-30.4766	0.203	0.008	9.27862e-42		Psap	9.4491e-46	-7.41157	0.491	0.681	2.83473e-42
Pgf	1.51575e-101	-18.9727	0.259	0.108	4.54725e-98		Npy	0	-30.4439	0.356	0.04	0		Gal	3.02813e-77	-5.38846	0.251	0.09	9.08438e-74
Gal	1.2586e-177	-18.3126	0.251	0.1	3.7758e-174		Tnfsf8	0	-28.9619	0.119	0.029	0		Bmp2	3.15483e-15	-3.83973	0.186	0.197	9.46448e-12
Nrg4	1.74916e-145	-17.9368	0.444	0.263	5.24749e-142		Nrg4	0	-28.3251	0.444	0.039	0		Sema3b	5.27405e-31	-3.22209	0.17	0.044	1.58221e-27
Ereg	4.22019e-138	-17.3206	0.149	0.029	1.26606e-134		Bmp2	1.82728e-204	-28.2686	0.186	0.015	5.48185e-201
Angpt1	5.79236e-279	-16.6145	0.205	0.012	1.73771e-275		Pgf	4.85412e-246	-27.4359	0.259	0.01	1.45624e-242
Tnfsf8	3.37471e-72	-16.4114	0.119	0.131	1.01241e-68		Il15	2.17947e-209	-25.4584	0.406	0.243	6.5384e-206
Il15	1.08381e-74	-15.7559	0.406	0.276	3.25144e-71		Cmtm8	3.11542e-14	-25.4207	0.135	0.03	9.34625e-11
Bmp2	5.12528e-61	-11.9084	0.186	0.123	1.53758e-57		Angpt2	4.61103e-169	-25.1643	0.314	0.041	1.38331e-165
Angpt2	8.31445e-34	-11.5556	0.314	0.241	2.49434e-30		Apln	3.60475e-235	-24.0501	0.209	0.001	1.08142e-231
Il10	1.08497e-29	-10.1878	0.34	0.285	3.2549e-26		Anxa1	5.25001e-79	-22.2161	0.283	0.276	1.575e-75
Psap	1.82255e-66	-10.1414	0.491	0.629	5.46765e-63		Ereg	6.03014e-112	-21.9645	0.149	0.001	1.80904e-108
Pdgfc	2.51162e-88	-10.0349	0.54	0.269	7.53486e-85		Angptl2	4.2235e-280	-19.5366	0.184	0.057	1.26705e-276
Cxcl10	1.28064e-18	-9.64529	0.109	0.1	3.84192e-15		C3	6.55647e-248	-18.9506	0.093	0.156	1.96694e-244
Plau	6.86521e-41	-9.03628	0.303	0.288	2.05956e-37		Vegfa	1.17669e-221	-18.9147	0.264	0.099	3.53008e-218
Pf4	1.36724e-13	-8.94512	0.309	0.457	4.10172e-10		Plau	5.7594e-247	-17.7591	0.303	0.217	1.72782e-243
Timp1	8.3632e-184	-8.87747	0.013	0.108	2.50896e-180		Il1a	0	-17.6861	0.321	0.063	0
Vegfa	4.77038e-20	-8.2545	0.264	0.329	1.43111e-16		Igf1	5.72719e-13	-14.9734	0.263	0.376	1.71816e-09
Eda	2.26351e-97	-7.55685	0.104	0.005	6.79053e-94		Ltb	6.54363e-223	-14.9669	0.105	0.019	1.96309e-219
Angptl2	1.49787e-193	-5.98368	0.184	0.059	4.4936e-190		Psap	7.77028e-41	-14.9087	0.491	0.61	2.33109e-37
Il1a	7.28003e-110	-5.68372	0.321	0.195	2.18401e-106		Pdgfb	2.79541e-196	-14.4199	0.34	0.185	8.38622e-193
Il18	4.54463e-09	-4.63833	0.278	0.321	1.36339e-05		Il10	0	-13.1411	0.34	0.176	0
Fgf7	5.31644e-111	-2.27546	0.136	0.017	1.59493e-107		Il34	1.71504e-156	-12.4082	0.189	0.007	5.14511e-153
Ccl24	1.1571e-17	-2.27521	0.186	0.271	3.4713e-14		Il1rn	2.37566e-101	-11.3408	0.269	0.293	7.12697e-98
Csf3	9.39389e-119	-2.25915	0.127	0.136	2.81817e-115		Cxcl3	1.24087e-66	-10.8752	0.163	0.019	3.72261e-63
Il34	3.82679e-121	-0.943597	0.189	0.017	1.14804e-117		Ccl24	3.81815e-223	-10.7011	0.186	0.066	1.14545e-219
Il11	3.31487e-107	-0.521424	0.222	0.098	9.9446e-104		Csf3	3.43785e-89	-10.2088	0.127	0.007	1.03136e-85
							Cxcl10	5.12787e-162	-10.2077	0.109	0.128	1.53836e-158
							Pdgfc	1.25562e-293	-10.0115	0.54	0.147	3.76686e-290
							Ccl9	3.87397e-09	-9.96113	0.292	0.406	1.16219e-05
							Ccl7	1.60618e-79	-9.53332	0.046	0.142	4.81855e-76
							Angpt1	3.0125e-235	-9.48366	0.205	0.006	9.03749e-232
							Ccl2	9.27528e-38	-8.53166	0.084	0.221	2.78258e-34
							Hbegf	1.85383e-187	-8.331	0.173	0.082	5.56148e-184
							Ccl12	4.97947e-279	-8.09947	0.227	0.19	1.49384e-275
							Nrg1	0	-6.81036	0.19	0.097	0
							Areg	3.40653e-125	-6.50074	0.388	0.013	1.02196e-121
							Tnf	1.09549e-44	-6.37432	0.212	0.284	3.28647e-41
							Il1b	1.87387e-55	-5.68499	0.129	0.24	5.6216e-52
							Ccl3	1.22279e-21	-5.43146	0.225	0.325	3.66838e-18
							Gas6	6.38006e-42	-5.07773	0.234	0.307	1.91402e-38
							Tnfsf9	1.14405e-172	-4.73109	0.165	0.118	3.43214e-169
							Cxcl2	2.34542e-101	-3.8354	0.169	0.219	7.03627e-98
							Osm	9.178e-93	-3.6964	0.359	0.3	2.7534e-89
							Ccl4	8.96604e-68	-3.67419	0.23	0.283	2.68981e-64
							Gdf15	5.97104e-146	-3.63967	0.199	0.278	1.79131e-142
							Hgf	1.97026e-220	-2.45811	0.355	0.19	5.91079e-217
							Nmb	1.00256e-252	-2.30279	0.279	0.036	3.00767e-249
							Il11	9.30915e-153	-2.19641	0.222	0.003	2.79274e-149
							Il18	2.4004e-57	-1.94636	0.278	0.339	7.2012e-54
							Sema3e	0	-1.49907	0.398	0.001	0
							Fgf13	4.98523e-28	-1.48729	0.153	0.04	1.49557e-24
							Eda	2.70638e-122	-1.43764	0.104	0.008	8.11913e-119
							Sema3b	1.91923e-46	-0.552698	0.17	0.001	5.75768e-43

## Sheet: 4. FAPs
FAPs (0 dpi vs 2 dpi)							FAPs (0 dpi vs 5 dpi)							FAPs(0 dpi vs 7 dpi)
	p_val	avg_log2FC	pct.1	pct.2	p_val_adj			p_val	avg_log2FC	pct.1	pct.2	p_val_adj			p_val	avg_log2FC	pct.1	pct.2	p_val_adj
Cck	7.89846e-06	-24.4574	0.342	0.343	0.0236954		Nts	5.24854e-21	-31.9169	0.103	0.002	1.57456e-17		Ccl4	5.0428e-18	-18.5494	0.117	0.055	1.51284e-14
Ppbp	1.07898e-52	-21.2725	0.243	0.127	3.23695e-49		Cck	0	-31.0212	0.342	0.006	0		Ccl12	6.6334e-06	-14.4307	0.143	0.148	0.0199002
Ccl4	3.13262e-254	-20.9741	0.117	0.013	9.39786e-251		Ccl12	0	-28.6798	0.143	0.022	0		Cxcl12	3.24926e-33	-8.98422	0.825	0.877	9.74779e-30
Il10	1.35194e-132	-18.8596	0.236	0.024	4.05582e-129		Ntf3	4.67439e-85	-28.3533	0.485	0.116	1.40232e-81		Pglyrp1	1.2181e-07	-8.69427	0.039	0.105	0.00036543
Bmp6	1.05504e-12	-17.4589	0.4	0.23	3.16512e-09		Pdgfd	0	-27.3283	0.47	0.121	0		Apln	3.0664e-07	-8.56389	0.425	0.405	0.00091992
Bmp4	1.631e-07	-14.4503	0.43	0.616	0.000489301		Pdgfa	1.13074e-302	-27.0682	0.17	0.196	3.39221e-299		Bmp4	3.8889e-08	-6.7052	0.43	0.488	0.000116667
Ccl24	4.2659e-100	-13.3051	0.159	0.014	1.27977e-96		Il34	6.07052e-179	-25.2921	0.602	0.214	1.82116e-175		Ccl11	1.38062e-08	-2.42398	0.776	0.812	4.14187e-05
Pdgfd	6.3507e-61	-13.2675	0.47	0.255	1.90521e-57		Vegfc	1.68616e-102	-21.2615	0.515	0.246	5.05847e-99		Il34	2.46428e-11	-1.84634	0.602	0.664	7.39285e-08
Apln	8.24657e-160	-13.2101	0.425	0.164	2.47397e-156		Cxcl12	7.12306e-24	-20.2932	0.825	0.771	2.13692e-20		Pdgfa	2.97099e-13	-0.664885	0.17	0.164	8.91296e-10
Mdk	4.43979e-29	-8.92897	0.764	0.975	1.33194e-25		Kitl	2.55047e-266	-19.0851	0.628	0.331	7.65142e-263
Il1rn	7.08942e-212	-6.69873	0.169	0.022	2.12683e-208		Apln	3.51143e-200	-17.1929	0.425	0.049	1.05343e-196
Kitl	7.5835e-50	-6.38873	0.628	0.346	2.27505e-46		Rarres2	1.58583e-65	-16.3473	0.814	0.603	4.7575e-62
Ntf3	4.4869e-13	-5.97367	0.485	0.658	1.34607e-09		Bmp6	1.14353e-244	-15.7156	0.4	0.103	3.4306e-241
Fgf2	5.84625e-26	-5.83678	0.453	0.336	1.75387e-22		Tgfb2	2.51614e-10	-14.2185	0.628	0.53	7.54843e-07
Crlf1	7.45579e-30	-4.4289	0.518	0.776	2.23674e-26		Fgf12	5.43356e-102	-13.8524	0.257	0.017	1.63007e-98
Bdnf	2.73154e-07	-4.36412	0.648	0.739	0.000819463		Hbegf	9.89531e-228	-13.2408	0.567	0.302	2.96859e-224
Pdgfa	2.39849e-16	-3.98379	0.17	0.127	7.19546e-13		Vegfa	1.5553e-09	-12.8391	0.333	0.156	4.66589e-06
Rarres2	5.05394e-17	-3.10137	0.814	0.507	1.51618e-13		Bdnf	0	-12.293	0.648	0.142	0
Tgfb2	1.29577e-05	-2.66641	0.628	0.455	0.038873		Nrg1	0	-12.0196	0.377	0.155	0
Sema3b	2.69905e-14	-2.24826	0.604	0.72	8.09715e-11		Anxa1	1.84582e-05	-11.4919	0.53	0.557	0.0553746
Il1a	4.68197e-156	-2.12834	0.143	0.014	1.40459e-152		Vegfd	1.6687e-78	-11.0938	0.589	0.214	5.00609e-75
Penk	5.97952e-25	-1.64477	0.742	0.478	1.79386e-21		Ccl19	4.94564e-252	-10.4049	0.643	0.141	1.48369e-248
Grem2	1.6294e-37	-1.35845	0.412	0.249	4.8882e-34		Tnfsf8	0	-10.0127	0.377	0.05	0
C4b	1.38098e-41	-1.09674	0.692	0.447	4.14294e-38		Ccn1	5.10118e-10	-9.95411	0.806	0.629	1.53035e-06
Ereg	6.20889e-67	-0.755543	0.363	0.165	1.86267e-63		Cmtm8	1.60037e-179	-9.77516	0.108	0.019	4.80112e-176
Pf4	2.22027e-259	-0.606254	0.124	0.018	6.6608e-256		Penk	3.13801e-250	-9.65435	0.742	0.177	9.41402e-247
Ccl11	7.33064e-14	-0.524534	0.776	0.541	2.19919e-10		Ccl11	1.20294e-92	-9.38865	0.776	0.439	3.60881e-89
							Il6	3.37551e-21	-9.2846	0.519	0.342	1.01265e-17
							Ereg	3.445e-283	-8.72994	0.363	0.016	1.0335e-279
							C4b	1.79595e-297	-8.68751	0.692	0.234	5.38784e-294
							Grem2	4.82509e-151	-8.68687	0.412	0.042	1.44753e-147
							Cxcl9	1.90861e-299	-8.65577	0.727	0.319	5.72583e-296
							Bmp2	3.06893e-37	-8.62377	0.356	0.082	9.2068e-34
							Gas6	1.92024e-54	-7.91396	0.688	0.495	5.76072e-51
							Csf3	2.79833e-88	-7.83047	0.202	0.004	8.39499e-85
							Rbp4	7.67727e-17	-7.6651	0.446	0.144	2.30318e-13
							Ccn2	2.19252e-91	-7.6535	0.697	0.385	6.57757e-88
							Hgf	2.35875e-264	-7.6498	0.36	0.203	7.07626e-261
							Pgf	5.191e-30	-7.38677	0.289	0.074	1.5573e-26
							Slit2	9.62867e-293	-7.36422	0.723	0.216	2.8886e-289
							Angptl4	3.7494e-16	-7.18598	0.796	0.557	1.12482e-12
							Eda	3.16839e-84	-7.03924	0.783	0.474	9.50517e-81
							Ccn5	6.0272e-30	-6.85044	0.557	0.312	1.80816e-26
							Ngf	3.23003e-115	-6.5226	0.442	0.109	9.6901e-112
							Adm	4.48598e-15	-6.43714	0.539	0.115	1.34579e-11
							Pdgfc	3.15829e-293	-6.41466	0.38	0.187	9.47486e-290
							Edn1	1.05437e-71	-6.29407	0.23	0.023	3.1631e-68
							Calca	0	-6.19382	0.395	0.012	0
							Csf1	0.000153228	-6.11218	0.751	0.631	0.459684
							Fgf7	3.7521e-24	-5.55058	0.582	0.25	1.12563e-20
							Ccn3	6.07762e-159	-5.46195	0.684	0.189	1.82329e-155
							Areg	4.60555e-259	-5.45146	0.131	0.013	1.38166e-255
							Igfbp3	3.77977e-139	-5.26751	0.599	0.296	1.13393e-135
							Il33	5.46728e-15	-5.24611	0.775	0.526	1.64018e-11
							Cxcl13	3.00241e-237	-5.21021	0.545	0.048	9.00722e-234
							Sema3b	0	-5.07311	0.604	0.072	0
							Sema3e	4.94391e-12	-4.70822	0.176	0.035	1.48317e-08
							Klk8	1.17418e-90	-4.59522	0.109	0.003	3.52253e-87
							Crlf1	2.14282e-50	-4.52261	0.518	0.256	6.42845e-47
							Ccl8	0	-4.47748	0.244	0.134	0
							Ccl4	0	-4.47627	0.117	0.008	0
							Gdf10	3.27042e-46	-4.4605	0.542	0.09	9.81125e-43
							Bmp1	3.51981e-51	-4.35851	0.89	0.853	1.05594e-47
							C3	4.54213e-75	-3.94351	0.757	0.498	1.36264e-71
							Tac1	1.763e-288	-3.74177	0.504	0.082	5.28901e-285
							Pthlh	1.16e-75	-3.69275	0.567	0.138	3.47999e-72
							Sema3c	1.60464e-228	-3.41197	0.74	0.299	4.81392e-225
							Angpt2	0	-3.05744	0.124	0.014	0
							Ppbp	0.00020136	-2.62903	0.243	0.002	0.60408
							Cxcl3	1.38921e-287	-2.47463	0.272	0.019	4.16763e-284
							Cxcl1	1.46909e-11	-2.34741	0.622	0.502	4.40726e-08
							Ccl2	2.80771e-109	-1.95368	0.305	0.284	8.42312e-106
							Il11	2.3155e-227	-1.59568	0.536	0.041	6.9465e-224
							Ccl7	1.10904e-94	-1.51442	0.506	0.399	3.32711e-91
							Il1a	0	-1.06235	0.143	0.002	0
							Pdgfb	0	-0.691324	0.155	0.01	0
